# Supplementary material for: Immune checkpoint therapy responders display early clonal expansion of tumor infiltrating lymphocytes
Source: Oncoimmunology. 2024 Apr 26;13(1):2345859. doi: 10.1080/2162402X.2024.2345859 (PMC11057660; doi:10.1080/2162402X.2024.2345859)
Supplement: Supplemental Material [file KONI_A_2345859_SM4454.zip]

Archive with 12 entries (12 files):
- New folder (2)/FigS1.PNG
- New folder (2)/FigS2.PNG
- New folder (2)/FigS3.PNG
- New folder (2)/FigS4.PNG
- New folder (2)/FigS5.PNG
- New folder (2)/FigS6.PNG
- New folder (2)/FigS7.PNG
- New folder (2)/FigS8.PNG
- New folder (2)/Kidman2024_AH1_SuppTable4.xlsx
- New folder (2)/Kidman2024_SuppTable1_Flowpanel.xlsx
- New folder (2)/Kidman2024_SuppTable2.xlsx
- New folder (2)/Kidman2024_TCR_SupplementalTable3.xlsx
