# Supplementary material for: Immune checkpoint therapy responders display early clonal expansion of tumor infiltrating lymphocytes
Source: Oncoimmunology. 2024 Apr 26;13(1):2345859. doi: 10.1080/2162402X.2024.2345859 (PMC11057660; doi:10.1080/2162402X.2024.2345859)
Supplement: Supplemental Material [file KONI_A_2345859_SM4454.zip › New folder (2)/Kidman2024_AH1_SuppTable4.xlsx]

## Sheet: Kidman2024_AH1_SuppTable4
Supp Table 3. gp70 H2-Ld restricted clonotypes TRBV CDR3 sequence, VJ usage, percentages and count in each model
CDR3	v_gene	j_gene	count	Model	Mouse	Response	Timepoint	fraction
CASGDAWGSAETLYF	TRBV13-2	TRBJ2-3	15	AB1	6	RS	0	0.000441073
CASGDLGYEQYF	TRBV13-2	TRBJ2-7	2	AB1	6	RS	0	5.88e-05
CASSDNSGNTLYF	TRBV13-3	TRBJ1-3	1	AB1	6	RS	0	2.94e-05
CASSQRLGGPTGQLYF	TRBV5	TRBJ2-2	2	AB1	6	RS	0	5.88e-05
CASSRDRGFEQYF	TRBV29	TRBJ2-7	2	AB1	6	RS	0	5.88e-05
CASSRQNSDYTF	TRBV29	TRBJ1-2	1	AB1	6	RS	0	2.94e-05
CASGGSQNTLYF	TRBV13-2	TRBJ2-4	1	AB1	10	RS	0	2.9e-05
CASRTGGSYEQYF	TRBV19	TRBJ2-7	4	AB1	10	RS	0	0.000115868
CASSDFYEQYF	TRBV13-1	TRBJ2-7	226	AB1	10	RS	0	0.00654655
CASSIKTGGYAEQFF	TRBV19	TRBJ2-1	12	AB1	10	RS	0	0.000347604
CASSSRTGGYAEQFF	TRBV5	TRBJ2-1	1	AB1	10	RS	0	2.9e-05
CASSYRNYAEQFF	TRBV19	TRBJ2-1	1	AB1	10	RS	0	2.9e-05
CASRTGGSYEQYF	TRBV19	TRBJ2-7	2	AB1	11	NR	0	0.000131544
CASSPRDRNTEVFF	TRBV4	TRBJ1-1	1	AB1	11	NR	0	6.58e-05
CASSRDRGYEQYF	TRBV4	TRBJ2-7	1	AB1	11	NR	0	6.58e-05
CASRTGGSYEQYF	TRBV13-1	TRBJ2-7	1	AB1	17	RS	0	5.8e-05
CASSAGGSDYTF	TRBV4	TRBJ1-2	14	AB1	17	RS	0	0.000811547
CASSDNSGNTLYF	TRBV14	TRBJ1-3	2	AB1	17	RS	0	0.000115935
CASSLRLGGYAEQFF	TRBV29	TRBJ2-1	47	AB1	17	RS	0	0.00272448
CASSLTGGAETLYF	TRBV15	TRBJ2-3	1	AB1	17	RS	0	5.8e-05
CASSPRDRNTEVFF	TRBV29	TRBJ1-1	1	AB1	17	RS	0	5.8e-05
CASSRRNSDYTF	TRBV4	TRBJ1-2	6	AB1	17	RS	0	0.000347806
CASSTRTGGYAEQFF	TRBV19	TRBJ2-1	46	AB1	17	RS	0	0.00266651
CASSDGGSYEQYF	TRBV13-1	TRBJ2-7	3	AB1	37	RS	0	6.57e-05
CASSLTGGAETLYF	TRBV15	TRBJ2-3	2932	AB1	37	RS	0	0.0641927
CASSQERTGVAEQFF	TRBV2	TRBJ2-1	1	AB1	37	RS	0	2.19e-05
CASSRQNSDYTF	TRBV29	TRBJ1-2	2	AB1	37	RS	0	4.38e-05
CASSTRTGGYAEQFF	TRBV19	TRBJ2-1	1119	AB1	37	RS	0	0.0244992
CAWSLAGASAETLYF	TRBV31	TRBJ2-3	5	AB1	37	RS	0	0.000109469
CASSDGGSYEQYF	TRBV13-1	TRBJ2-7	1	AB1	44	RS	0	3.91e-05
CASSIKTGGYAEQFF	TRBV19	TRBJ2-1	367	AB1	44	RS	0	0.0143674
CASSIRLGGYAEQFF	TRBV19	TRBJ2-1	129	AB1	44	RS	0	0.00505011
CASSLTGGAETLYF	TRBV15	TRBJ2-3	67	AB1	44	RS	0	0.00262292
CASSQRLGGPTGQLYF	TRBV5	TRBJ2-2	89	AB1	44	RS	0	0.00348418
CASSRQNSDYTF	TRBV17	TRBJ1-2	1	AB1	44	RS	0	3.91e-05
CASSSRTGGYAEQFF	TRBV19	TRBJ2-1	1307	AB1	44	RS	0	0.0511666
CASRTGGSYEQYF	TRBV13-3	TRBJ2-7	1	AB1	47	NR	0	8.01e-05
CASSDNSGNTLYF	TRBV13-1	TRBJ1-3	3	AB1	47	NR	0	0.000240346
CASSTRTGGYAEQFF	TRBV19	TRBJ2-1	6	AB1	47	NR	0	0.000480692
CASGGSQNTLYF	TRBV13-2	TRBJ2-4	1	AB1	50	NR	0	7.07e-05
CASSDFYEQYF	TRBV13-1	TRBJ2-7	2	AB1	50	NR	0	0.000141373
CASSIKTGGYAEQFF	TRBV19	TRBJ2-1	4	AB1	50	NR	0	0.000282745
CASSRRNSDYTF	TRBV19	TRBJ1-2	2	AB1	50	NR	0	0.000141373
CASSRQNSDYTF	TRBV19	TRBJ1-2	2	AB1	57	NR	0	0.000210593
CASGGSQNTLYF	TRBV13-2	TRBJ2-4	2	AB1	226	NR	2	9.1e-05
CASSDGGSYEQYF	TRBV13-1	TRBJ2-7	2	AB1	226	NR	2	9.1e-05
CASSIKTGGYAEQFF	TRBV19	TRBJ2-1	195	AB1	226	NR	2	0.0088713
CASSIRLGGYAEQFF	TRBV19	TRBJ2-1	2	AB1	226	NR	2	9.1e-05
CASSPRLGGPTGQLYF	TRBV5	TRBJ2-2	3	AB1	226	NR	2	0.000136482
CASSSRTGGYAEQFF	TRBV19	TRBJ2-1	5	AB1	226	NR	2	0.000227469
CAWSLAGVSYNSPLYF	TRBV31	TRBJ1-6	9	AB1	226	NR	2	0.000409445
CASSSRLGGYAEQFF	TRBV16	TRBJ2-1	1	AB1	13	NR	0	0.000256213
CASSTRTGGYAEQFF	TRBV19	TRBJ2-1	1	AB1	13	NR	0	0.000256213
CASRTGGSYEQYF	TRBV19	TRBJ2-7	2	AB1	18	NR	0	0.00171674
CASGGSQNTLYF	TRBV13-2	TRBJ2-4	1	AB1	22	RS	0	2.26e-05
CASSDFYEQYF	TRBV13-1	TRBJ2-7	152	AB1	22	RS	0	0.00343449
CASSLTGGAETLYF	TRBV15	TRBJ2-3	7	AB1	22	RS	0	0.000158167
CASSQRLGGPTGQLYF	TRBV5	TRBJ2-2	3	AB1	22	RS	0	6.78e-05
CASSTRTGGYAEQFF	TRBV19	TRBJ2-1	1	AB1	22	RS	0	2.26e-05
CASGGSQNTLYF	TRBV13-2	TRBJ2-4	1	AB1	24	RS	0	5.77e-05
CASSIKTGGYAEQFF	TRBV19	TRBJ2-1	56	AB1	24	RS	0	0.00323102
CASSLRLGGYAEQFF	TRBV19	TRBJ2-1	11	AB1	24	RS	0	0.000634664
CASSRDRGYEQYF	TRBV29	TRBJ2-7	1	AB1	24	RS	0	5.77e-05
CASSTRTGGYAEQFF	TRBV19	TRBJ2-1	1104	AB1	24	RS	0	0.0636972
CASSDGGSYEQYF	TRBV13-1	TRBJ2-7	2	AB1	25	NR	0	0.000280348
CASSDNSGNTLYF	TRBV13-1	TRBJ1-3	2	AB1	25	NR	0	0.000280348
CASSLRLGGYAEQFF	TRBV13-3	TRBJ2-1	3	AB1	25	NR	0	0.000420521
CASSQRLGGPTGQLYF	TRBV5	TRBJ2-2	3	AB1	25	NR	0	0.000420521
CASSTRTGGYAEQFF	TRBV19	TRBJ2-1	3	AB1	25	NR	0	0.000420521
CASRTGGSYEQYF	TRBV13-1	TRBJ2-7	5	AB1	27	RS	0	9.08e-05
CASSIKTGGYAEQFF	TRBV19	TRBJ2-1	1779	AB1	27	RS	0	0.0323096
CASSTRTGGYAEQFF	TRBV19	TRBJ2-1	817	AB1	27	RS	0	0.0148381
CAWSLAGASAETLYF	TRBV31	TRBJ2-3	402	AB1	27	RS	0	0.00730099
CASSDNSGNTLYF	TRBV13-1	TRBJ1-3	1	AB1	38	NR	0	7.06e-05
CASSLTGGAETLYF	TRBV3	TRBJ2-3	1	AB1	38	NR	0	7.06e-05
CASSLTGGAETLYF	TRBV4	TRBJ2-3	1	AB1	38	NR	0	7.06e-05
CASSPRDRNTEVFF	TRBV5	TRBJ1-1	1	AB1	38	NR	0	7.06e-05
CASSTRTGGYAEQFF	TRBV19	TRBJ2-1	50	AB1	38	NR	0	0.00352833
CTCSGTGSYAEQFF	TRBV1	TRBJ2-1	46	AB1	38	NR	0	0.00324607
CASGDAWGSAETLYF	TRBV13-2	TRBJ2-3	2	AB1	202	NR	2	8.75e-05
CASRTGGSYEQYF	TRBV17	TRBJ2-7	1	AB1	202	NR	2	4.38e-05
CASSDGGSYEQYF	TRBV13-1	TRBJ2-7	1	AB1	202	NR	2	4.38e-05
CASSDNSGNTLYF	TRBV19	TRBJ1-3	1	AB1	202	NR	2	4.38e-05
CASSIKTGGYAEQFF	TRBV19	TRBJ2-1	1	AB1	202	NR	2	4.38e-05
CASSMKTGGYAEQFF	TRBV19	TRBJ2-1	39	AB1	202	NR	2	0.00170634
CASSRQNSDYTF	TRBV12-1	TRBJ1-2	1	AB1	202	NR	2	4.38e-05
CASSRQNSDYTF	TRBV29	TRBJ1-2	1	AB1	202	NR	2	4.38e-05
CASSSRTGGYAEQFF	TRBV19	TRBJ2-1	80	AB1	202	NR	2	0.00350017
CASSTDSGNTLYF	TRBV19	TRBJ1-3	3	AB1	202	NR	2	0.000131257
CASSTRTGGYAEQFF	TRBV19	TRBJ2-1	22	AB1	202	NR	2	0.000962548
CASSDGGSYEQYF	TRBV13-1	TRBJ2-7	25	AB1	205	RS	2	0.0012812
CASSFYNTEVFF	TRBV14	TRBJ1-1	2	AB1	205	RS	2	0.000102496
CAWSLAGASAETLYF	TRBV31	TRBJ2-3	1	AB1	205	RS	2	5.12e-05
CASRTGGSYEQYF	TRBV13-3	TRBJ2-7	14	AB1	221	NR	2	0.000543732
CASSDGGSYEQYF	TRBV13-1	TRBJ2-7	53	AB1	221	NR	2	0.00205841
CASSIRLGGYAEQFF	TRBV19	TRBJ2-1	8	AB1	221	NR	2	0.000310704
CASSLRLGGYAEQFF	TRBV16	TRBJ2-1	2	AB1	221	NR	2	7.77e-05
CASSLRLGGYAEQFF	TRBV19	TRBJ2-1	447	AB1	221	NR	2	0.0173606
CASSLRLGGYAEQFF	TRBV4	TRBJ2-1	1	AB1	221	NR	2	3.88e-05
CASSMKTGGYAEQFF	TRBV19	TRBJ2-1	21	AB1	221	NR	2	0.000815597
CASSPRDRNTEVFF	TRBV5	TRBJ1-1	218	AB1	221	NR	2	0.00846668
CASSSRTGGYAEQFF	TRBV19	TRBJ2-1	841	AB1	221	NR	2	0.0326627
CASSSRTGGYAEQFF	TRBV29	TRBJ2-1	436	AB1	221	NR	2	0.0169334
CASSTRTGGYAEQFF	TRBV19	TRBJ2-1	2674	AB1	221	NR	2	0.103853
CASTTGGREQYF	TRBV19	TRBJ2-7	1	AB1	221	NR	2	3.88e-05
CASAGGYEQYF	TRBV19	TRBJ2-7	2	AB1	223	NR	2	4.46e-05
CASRTGGSYEQYF	TRBV13-1	TRBJ2-7	5	AB1	223	NR	2	0.000111585
CASSDGGSYEQYF	TRBV13-1	TRBJ2-7	2	AB1	223	NR	2	4.46e-05
CASSQRLGGPTGQLYF	TRBV5	TRBJ2-2	63	AB1	223	NR	2	0.00140597
CASSSRTGGYAEQFF	TRBV19	TRBJ2-1	457	AB1	223	NR	2	0.0101988
CASSTRTGGYAEQFF	TRBV19	TRBJ2-1	198	AB1	223	NR	2	0.00441875
CTCSGTGSYAEQFF	TRBV1	TRBJ2-1	230	AB1	223	NR	2	0.0051329
CASSIKTGGYAEQFF	TRBV19	TRBJ2-1	115	AB1	225	NR	2	0.0067417
CASSLRLGGYAEQFF	TRBV19	TRBJ2-1	787	AB1	225	NR	2	0.0461367
CASSSRTGGYAEQFF	TRBV19	TRBJ2-1	362	AB1	225	NR	2	0.0212217
CASSTRTGGYAEQFF	TRBV19	TRBJ2-1	125	AB1	225	NR	2	0.00732794
CTCSGTGSYAEQFF	TRBV1	TRBJ2-1	110	AB1	225	NR	2	0.00644859
CASGDAWGSAETLYF	TRBV13-2	TRBJ2-3	711	AB1	227	NR	2	0.0185717
CASGDLGYEQYF	TRBV13-2	TRBJ2-7	13	AB1	227	NR	2	0.000339567
CASRTGGSYEQYF	TRBV13-1	TRBJ2-7	77	AB1	227	NR	2	0.00201128
CASSDFYEQYF	TRBV13-1	TRBJ2-7	208	AB1	227	NR	2	0.00543308
CASSDGGSYEQYF	TRBV13-1	TRBJ2-7	15	AB1	227	NR	2	0.000391809
CASSDNSGNTLYF	TRBV13-3	TRBJ1-3	1	AB1	227	NR	2	2.61e-05
CASSGGTGNSDYTF	TRBV19	TRBJ1-2	194	AB1	227	NR	2	0.00506739
CASSIKTGGYAEQFF	TRBV19	TRBJ2-1	28	AB1	227	NR	2	0.000731376
CASSPPGQGYAEQFF	TRBV5	TRBJ2-1	15	AB1	227	NR	2	0.000391809
CASSPRDRNTEVFF	TRBV29	TRBJ1-1	2	AB1	227	NR	2	5.22e-05
CASSQRLGGPTGQLYF	TRBV5	TRBJ2-2	3	AB1	227	NR	2	7.84e-05
CASSRDRGYEQYF	TRBV17	TRBJ2-7	1	AB1	227	NR	2	2.61e-05
CASSSRLGGYAEQFF	TRBV4	TRBJ2-1	12	AB1	227	NR	2	0.000313447
CASSSRTGGYAEQFF	TRBV19	TRBJ2-1	22	AB1	227	NR	2	0.000574653
CASSTRTGGYAEQFF	TRBV19	TRBJ2-1	846	AB1	227	NR	2	0.022098
CAWSLAGASAETLYF	TRBV31	TRBJ2-3	55	AB1	227	NR	2	0.00143663
CASGDAWGSAETLYF	TRBV13-2	TRBJ2-3	5	AB1	228	RS	2	0.000186428
CASSDGGSYEQYF	TRBV13-1	TRBJ2-7	118	AB1	228	RS	2	0.0043997
CASSIKTGGFAEQFF	TRBV19	TRBJ2-1	229	AB1	228	RS	2	0.0085384
CASSIKTGGYAEQFF	TRBV19	TRBJ2-1	4	AB1	228	RS	2	0.000149142
CASSLRLGGYAEQFF	TRBV29	TRBJ2-1	3	AB1	228	RS	2	0.000111857
CASSRQNSDYTF	TRBV19	TRBJ1-2	1	AB1	228	RS	2	3.73e-05
CASSSRTGGYAEQFF	TRBV19	TRBJ2-1	115	AB1	228	RS	2	0.00428785
CASGDAWGSAETLYF	TRBV13-2	TRBJ2-3	117	AB1	229	NR	2	0.00329383
CASGGSQNTLYF	TRBV13-2	TRBJ2-4	7	AB1	229	NR	2	0.000197067
CASRTGGSYEQYF	TRBV13-1	TRBJ2-7	1	AB1	229	NR	2	2.82e-05
CASSDGGSYEQYF	TRBV13-1	TRBJ2-7	1	AB1	229	NR	2	2.82e-05
CASSDNSGNTLYF	TRBV13-1	TRBJ1-3	3	AB1	229	NR	2	8.45e-05
CASSIKTGGYAEQFF	TRBV19	TRBJ2-1	275	AB1	229	NR	2	0.0077419
CASSTRTGGYAEQFF	TRBV19	TRBJ2-1	1130	AB1	229	NR	2	0.0318122
CAWSLAGASAETLYF	TRBV31	TRBJ2-3	322	AB1	229	NR	2	0.00906506
CASRTGGSYEQYF	TRBV13-1	TRBJ2-7	14	AB1	231	RS	2	0.000341889
CASSLRLGGYAEQFF	TRBV4	TRBJ2-1	195	AB1	231	RS	2	0.00476202
CASSLTGGAETLYF	TRBV15	TRBJ2-3	30	AB1	231	RS	2	0.000732619
CASSPRLGGPTGQLYF	TRBV5	TRBJ2-2	50	AB1	231	RS	2	0.00122103
CASSTRTGGYAEQFF	TRBV19	TRBJ2-1	774	AB1	231	RS	2	0.0189016
CASTTGGREQYF	TRBV4	TRBJ2-7	3	AB1	231	RS	2	7.33e-05
CASRTGGSYEQYF	TRBV13-1	TRBJ2-7	490	AB1	232	NR	2	0.0145039
CASSDFYEQYF	TRBV13-1	TRBJ2-7	25	AB1	232	NR	2	0.000739995
CASSDFYEQYF	TRBV13-3	TRBJ2-7	2	AB1	232	NR	2	5.92e-05
CASSDGGSYEQYF	TRBV13-1	TRBJ2-7	694	AB1	232	NR	2	0.0205423
CASSDNSGNTLYF	TRBV13-3	TRBJ1-3	1	AB1	232	NR	2	2.96e-05
CASSIRLGGYAEQFF	TRBV19	TRBJ2-1	131	AB1	232	NR	2	0.00387757
CASSPPGQGYAEQFF	TRBV5	TRBJ2-1	1	AB1	232	NR	2	2.96e-05
CASSPRDRNTEVFF	TRBV5	TRBJ1-1	573	AB1	232	NR	2	0.0169607
CASSTRTGGYAEQFF	TRBV19	TRBJ2-1	7	AB1	232	NR	2	0.000207199
CAWSLAGASAETLYF	TRBV31	TRBJ2-3	51	AB1	232	NR	2	0.00150959
CASGDLGYEQYF	TRBV13-2	TRBJ2-7	1	AB1	233	RS	2	2.21e-05
CASSDFYEQYF	TRBV13-1	TRBJ2-7	1713	AB1	233	RS	2	0.0378513
CASSDGGSYEQYF	TRBV13-1	TRBJ2-7	4741	AB1	233	RS	2	0.10476
CASSDNSGNTLYF	TRBV13-1	TRBJ1-3	1	AB1	233	RS	2	2.21e-05
CASSIKLGGFAEQFF	TRBV19	TRBJ2-1	165	AB1	233	RS	2	0.00364592
CASSLRLGGYAEQFF	TRBV29	TRBJ2-1	33	AB1	233	RS	2	0.000729185
CASSMKTGGYAEQFF	TRBV19	TRBJ2-1	1262	AB1	233	RS	2	0.0278858
CASSPRLGGPTGQLYF	TRBV5	TRBJ2-2	163	AB1	233	RS	2	0.00360173
CASSSRLGGYAEQFF	TRBV19	TRBJ2-1	2	AB1	233	RS	2	4.42e-05
CASSTRTGGYAEQFF	TRBV10	TRBJ2-1	1	AB1	233	RS	2	2.21e-05
CASSTRTGGYAEQFF	TRBV19	TRBJ2-1	1545	AB1	233	RS	2	0.0341391
CAWSLAGASAETLYF	TRBV31	TRBJ2-3	25	AB1	233	RS	2	0.000552413
CASSDFYEQYF	TRBV13-1	TRBJ2-7	291	AB1	234	RS	2	0.00248618
CASSDGGSYEQYF	TRBV13-1	TRBJ2-7	2	AB1	234	RS	2	1.71e-05
CASSDNSGNTLYF	TRBV13-1	TRBJ1-3	1	AB1	234	RS	2	8.54e-06
CASSLRLGGYAEQFF	TRBV4	TRBJ2-1	1447	AB1	234	RS	2	0.0123626
CASSLTGGAETLYF	TRBV15	TRBJ2-3	12	AB1	234	RS	2	0.000102523
CASSPRDRNTEVFF	TRBV5	TRBJ1-1	219	AB1	234	RS	2	0.00187104
CASSQRLGGPTGQLYF	TRBV5	TRBJ2-2	3	AB1	234	RS	2	2.56e-05
CASSTDSGNTLYF	TRBV13-3	TRBJ1-3	2	AB1	234	RS	2	1.71e-05
CASSTRTGGYAEQFF	TRBV19	TRBJ2-1	25	AB1	234	RS	2	0.000213589
CAWSLAGASAETLYF	TRBV31	TRBJ2-3	1008	AB1	234	RS	2	0.00861192
CASGGSQNTLYF	TRBV13-2	TRBJ2-4	6	AB1	235	RS	2	6.01e-05
CASSDFYEQYF	TRBV13-1	TRBJ2-7	7	AB1	235	RS	2	7.01e-05
CASSDGGSYEQYF	TRBV13-3	TRBJ2-7	1	AB1	235	RS	2	1e-05
CASSDNSGNTLYF	TRBV13-3	TRBJ1-3	1	AB1	235	RS	2	1e-05
CASSDNSGNTLYF	TRBV19	TRBJ1-3	16	AB1	235	RS	2	0.000160187
CASSIKTGGYAEQFF	TRBV19	TRBJ2-1	13	AB1	235	RS	2	0.000130152
CASSIRLGGYAEQFF	TRBV19	TRBJ2-1	7003	AB1	235	RS	2	0.070112
CASSLRLGGYAEQFF	TRBV4	TRBJ2-1	3	AB1	235	RS	2	3e-05
CASSMKLGGYAEQFF	TRBV19	TRBJ2-1	18	AB1	235	RS	2	0.000180211
CASSPPGQGYAEQFF	TRBV14	TRBJ2-1	2	AB1	235	RS	2	2e-05
CASSPRDRNTEVFF	TRBV5	TRBJ1-1	655	AB1	235	RS	2	0.00655767
CASSTRTGGYAEQFF	TRBV19	TRBJ2-1	5356	AB1	235	RS	2	0.0536227
CASSYRNYAEQFF	TRBV19	TRBJ2-1	5	AB1	235	RS	2	5.01e-05
CAWSLAGASAETLYF	TRBV31	TRBJ2-3	543	AB1	235	RS	2	0.00543636
CASGDWGLYEQYF	TRBV13-2	TRBJ2-7	1	AB1	237	RS	2	6.46e-06
CASRTGGSYEQYF	TRBV29	TRBJ2-7	2	AB1	237	RS	2	1.29e-05
CASSDNSGNTLYF	TRBV13-3	TRBJ1-3	4	AB1	237	RS	2	2.58e-05
CASSIKTGGYAEQFF	TRBV19	TRBJ2-1	1	AB1	237	RS	2	6.46e-06
CASSIRLGGYAEQFF	TRBV4	TRBJ2-1	6	AB1	237	RS	2	3.87e-05
CASSLRLGGYAEQFF	TRBV19	TRBJ2-1	26	AB1	237	RS	2	0.000167835
CASSMKTGGYAEQFF	TRBV19	TRBJ2-1	7382	AB1	237	RS	2	0.0476522
CASSPRDRNTEVFF	TRBV5	TRBJ1-1	66	AB1	237	RS	2	0.000426043
CASSSRLGGYAEQFF	TRBV4	TRBJ2-1	2880	AB1	237	RS	2	0.018591
CASSTRTGGYAEQFF	TRBV19	TRBJ2-1	2	AB1	237	RS	2	1.29e-05
CASRTGGSYEQYF	TRBV19	TRBJ2-7	1	AB1	401	NR	4	7.95e-06
CASSDNSGNTLYF	TRBV29	TRBJ1-3	2	AB1	401	NR	4	1.59e-05
CASSLTGGAETLYF	TRBV15	TRBJ2-3	6	AB1	401	NR	4	4.77e-05
CASSPRDRNTEVFF	TRBV5	TRBJ1-1	2635	AB1	401	NR	4	0.0209523
CASSQDTGGYEQYF	TRBV5	TRBJ2-7	1	AB1	401	NR	4	7.95e-06
CASSQRLGGPTGQLYF	TRBV5	TRBJ2-2	92	AB1	401	NR	4	0.000731541
CASSTRTGGYAEQFF	TRBV19	TRBJ2-1	743	AB1	401	NR	4	0.00590799
CTCSGTGSYAEQFF	TRBV1	TRBJ2-1	247	AB1	401	NR	4	0.00196403
CASRTGGSYEQYF	TRBV19	TRBJ2-7	1	AB1	406	RS	4	6.91e-06
CASSIKTGGYAEQFF	TRBV10	TRBJ2-1	1	AB1	406	RS	4	6.91e-06
CASSIKTGGYAEQFF	TRBV19	TRBJ2-1	3302	AB1	406	RS	4	0.0228124
CASSLRLGGYAEQFF	TRBV29	TRBJ2-1	2	AB1	406	RS	4	1.38e-05
CASSLRLGGYAEQFF	TRBV5	TRBJ2-1	1	AB1	406	RS	4	6.91e-06
CASSLTGGAETLYF	TRBV15	TRBJ2-3	3	AB1	406	RS	4	2.07e-05
CASSLTGGAETLYF	TRBV29	TRBJ2-3	256	AB1	406	RS	4	0.00176862
CASSPPGQGYAEQFF	TRBV29	TRBJ2-1	2	AB1	406	RS	4	1.38e-05
CASSSRTGGYAEQFF	TRBV19	TRBJ2-1	491	AB1	406	RS	4	0.00339215
CASSTRTGGYAEQFF	TRBV19	TRBJ2-1	1	AB1	406	RS	4	6.91e-06
CAWSLAGASAETLYF	TRBV31	TRBJ2-3	172	AB1	406	RS	4	0.00118829
CASGDAWGSAETLYF	TRBV13-2	TRBJ2-3	39	AB1	407	RS	4	0.000353883
CASSDGGSYEQYF	TRBV13-1	TRBJ2-7	230	AB1	407	RS	4	0.002087
CASSDNSGNTLYF	TRBV13-1	TRBJ1-3	2	AB1	407	RS	4	1.81e-05
CASSLTGGAETLYF	TRBV29	TRBJ2-3	458	AB1	407	RS	4	0.00415585
CASSLTGGAETLYF	TRBV5	TRBJ2-3	102	AB1	407	RS	4	0.000925539
CASSPPGQGYAEQFF	TRBV5	TRBJ2-1	1491	AB1	407	RS	4	0.0135292
CASSPRLGGPTGQLYF	TRBV5	TRBJ2-2	369	AB1	407	RS	4	0.00334827
CASSTRTGGYAEQFF	TRBV19	TRBJ2-1	180	AB1	407	RS	4	0.00163331
CASSYRNYAEQFF	TRBV29	TRBJ2-1	1	AB1	407	RS	4	9.07e-06
CAWSLAGASAETLYF	TRBV31	TRBJ2-3	18	AB1	407	RS	4	0.00016333
CTCSGTGSYAEQFF	TRBV1	TRBJ2-1	3547	AB1	407	RS	4	0.0321852
CASSDFYEQYF	TRBV13-1	TRBJ2-7	4470	AB1	410	RS	4	0.0316196
CASSDGGSYEQYF	TRBV13-1	TRBJ2-7	2085	AB1	410	RS	4	0.0147487
CASSIRLGGYAEQFF	TRBV19	TRBJ2-1	125	AB1	410	RS	4	0.000884217
CASSLRLGGYAEQFF	TRBV19	TRBJ2-1	102	AB1	410	RS	4	0.000721521
CASSLRLGGYAEQFF	TRBV4	TRBJ2-1	319	AB1	410	RS	4	0.00225652
CASSLTGGAETLYF	TRBV29	TRBJ2-3	40	AB1	410	RS	4	0.000282949
CASSRDRGYEQYF	TRBV17	TRBJ2-7	6	AB1	410	RS	4	4.24e-05
CASSRGKYEQYF	TRBV17	TRBJ2-7	1	AB1	410	RS	4	7.07e-06
CAWSLAGASAETLYF	TRBV31	TRBJ2-3	74	AB1	410	RS	4	0.000523457
CASSDFYEQYF	TRBV13-1	TRBJ2-7	4	AB1	411	RS	4	3.23e-05
CASSDGGSYEQYF	TRBV13-1	TRBJ2-7	10	AB1	411	RS	4	8.07e-05
CASSIKTGGYAEQFF	TRBV19	TRBJ2-1	936	AB1	411	RS	4	0.00755594
CASSIRLGGYAEQFF	TRBV19	TRBJ2-1	381	AB1	411	RS	4	0.00307566
CASSLRLGGYAEQFF	TRBV4	TRBJ2-1	1	AB1	411	RS	4	8.07e-06
CASSLTGGAETLYF	TRBV15	TRBJ2-3	14595	AB1	411	RS	4	0.117819
CASSSRLGGYAEQFF	TRBV19	TRBJ2-1	18	AB1	411	RS	4	0.000145307
CASSTRTGGYAEQFF	TRBV19	TRBJ2-1	124	AB1	411	RS	4	0.001001
CASSDGGSYEQYF	TRBV10	TRBJ2-7	1	AB1	414	NR	4	1.97e-05
CASSDGGSYEQYF	TRBV13-1	TRBJ2-7	384	AB1	414	NR	4	0.00756025
CASSDNSGNTLYF	TRBV13-1	TRBJ1-3	29	AB1	414	NR	4	0.000570956
CASSIKTGGYAEQFF	TRBV19	TRBJ2-1	1886	AB1	414	NR	4	0.0371318
CASSIRLGGYAEQFF	TRBV19	TRBJ2-1	1051	AB1	414	NR	4	0.0206922
CASSQDGWGGSSYEQYF	TRBV5	TRBJ2-7	49	AB1	414	NR	4	0.000964719
CASSSRTGGYAEQFF	TRBV19	TRBJ2-1	115	AB1	414	NR	4	0.00226414
CASSTRTGGYAEQFF	TRBV19	TRBJ2-1	56	AB1	414	NR	4	0.00110254
CASSWTGGAYEQYF	TRBV26	TRBJ2-7	1	AB1	414	NR	4	1.97e-05
CAWSLAGASAETLYF	TRBV31	TRBJ2-3	2	AB1	414	NR	4	3.94e-05
CASGDLGYEQYF	TRBV13-2	TRBJ2-7	1	AB1	415	NR	4	1.95e-05
CASRTGGSYEQYF	TRBV13-1	TRBJ2-7	3	AB1	415	NR	4	5.86e-05
CASSAGTTEVFF	TRBV13-3	TRBJ1-1	147	AB1	415	NR	4	0.00286975
CASSDGGSYEQYF	TRBV13-1	TRBJ2-7	1	AB1	415	NR	4	1.95e-05
CASSIRLGGYAEQFF	TRBV19	TRBJ2-1	1	AB1	415	NR	4	1.95e-05
CASSLRLGGYAEQFF	TRBV19	TRBJ2-1	293	AB1	415	NR	4	0.00571998
CASSLTGGAETLYF	TRBV15	TRBJ2-3	1	AB1	415	NR	4	1.95e-05
CASSPRDRNTEVFF	TRBV5	TRBJ1-1	553	AB1	415	NR	4	0.0107957
CASSQRLGGPTGQLYF	TRBV5	TRBJ2-2	3	AB1	415	NR	4	5.86e-05
CASSRDRGYEQYF	TRBV12-2	TRBJ2-7	1	AB1	415	NR	4	1.95e-05
CASSRRNSDYTF	TRBV19	TRBJ1-2	101	AB1	415	NR	4	0.00197173
CASSSRTGGYAEQFF	TRBV19	TRBJ2-1	165	AB1	415	NR	4	0.00322115
CAWSGQGVSYNSPLYF	TRBV31	TRBJ1-6	939	AB1	415	NR	4	0.0183313
CASGDWGLYEQYF	TRBV13-2	TRBJ2-7	1	AB1	418	NR	4	1.08e-05
CASSDNSGNTLYF	TRBV13-3	TRBJ1-3	1	AB1	418	NR	4	1.08e-05
CASSGGTGNSDYTF	TRBV13-3	TRBJ1-2	1	AB1	418	NR	4	1.08e-05
CASSLRLGGYAEQFF	TRBV19	TRBJ2-1	9	AB1	418	NR	4	9.7e-05
CASSPRDRNTEVFF	TRBV5	TRBJ1-1	5	AB1	418	NR	4	5.39e-05
CASSQRLGGPTGQLYF	TRBV5	TRBJ2-2	724	AB1	418	NR	4	0.00780627
CASSRDRGYEQYF	TRBV17	TRBJ2-7	434	AB1	418	NR	4	0.00467945
CASSSRTGGYAEQFF	TRBV19	TRBJ2-1	5461	AB1	418	NR	4	0.0588812
CASSTRTGGYAEQFF	TRBV19	TRBJ2-1	1505	AB1	418	NR	4	0.0162271
CAWSLAGASAETLYF	TRBV31	TRBJ2-3	84	AB1	418	NR	4	0.000905699
CASSDFYEQYF	TRBV13-1	TRBJ2-7	1	AB1	423	RS	4	1.3e-05
CASSDNSGNTLYF	TRBV13-1	TRBJ1-3	9	AB1	423	RS	4	0.000117366
CASSIKTGGYAEQFF	TRBV19	TRBJ2-1	149	AB1	423	RS	4	0.00194306
CASSLTGGAETLYF	TRBV12-2	TRBJ2-3	1	AB1	423	RS	4	1.3e-05
CASSLTGGAETLYF	TRBV29	TRBJ2-3	20	AB1	423	RS	4	0.000260814
CASSPPGQGYAEQFF	TRBV5	TRBJ2-1	2350	AB1	423	RS	4	0.0306456
CASSPRDRNTEVFF	TRBV5	TRBJ1-1	998	AB1	423	RS	4	0.0130146
CASSTRTGGYAEQFF	TRBV19	TRBJ2-1	109	AB1	423	RS	4	0.00142144
CASSDFYEQYF	TRBV10	TRBJ2-7	1	AB1	424	RS	4	7.74e-06
CASSDFYEQYF	TRBV13-1	TRBJ2-7	3105	AB1	424	RS	4	0.024044
CASSDGGSYEQYF	TRBV13-1	TRBJ2-7	2	AB1	424	RS	4	1.55e-05
CASSDNSGNTLYF	TRBV13-1	TRBJ1-3	2	AB1	424	RS	4	1.55e-05
CASSIKTGGYAEQFF	TRBV19	TRBJ2-1	295	AB1	424	RS	4	0.00228438
CASSLTGGAETLYF	TRBV15	TRBJ2-3	3585	AB1	424	RS	4	0.027761
CASSPRLGGPTGQLYF	TRBV5	TRBJ2-2	114	AB1	424	RS	4	0.000882777
CASSQRLGGPTGQLYF	TRBV5	TRBJ2-2	84	AB1	424	RS	4	0.000650467
CASSRDRGYEQYF	TRBV17	TRBJ2-7	1	AB1	424	RS	4	7.74e-06
CASSTRTGGYAEQFF	TRBV19	TRBJ2-1	341	AB1	424	RS	4	0.00264059
CASGDAWGSAETLYF	TRBV13-2	TRBJ2-3	281	AB1	426	RS	4	0.00293687
CASSDNSGNTLYF	TRBV17	TRBJ1-3	1	AB1	426	RS	4	1.05e-05
CASSIGGASDYTF	TRBV19	TRBJ1-2	1	AB1	426	RS	4	1.05e-05
CASSLRLGGYAEQFF	TRBV19	TRBJ2-1	97	AB1	426	RS	4	0.0010138
CASSRDRGYEQYF	TRBV26	TRBJ2-7	1	AB1	426	RS	4	1.05e-05
CASSSRLGGYAEQFF	TRBV4	TRBJ2-1	107	AB1	426	RS	4	0.00111831
CASSSRTGGYAEQFF	TRBV19	TRBJ2-1	170	AB1	426	RS	4	0.00177676
CASSTRTGGYAEQFF	TRBV19	TRBJ2-1	45	AB1	426	RS	4	0.000470318
CAWSLAGASAETLYF	TRBV31	TRBJ2-3	2	AB1	426	RS	4	2.09e-05
CASRTGGSYEQYF	TRBV14	TRBJ2-7	8	AB1	430	NR	4	0.00038177
CASSLRLGGYAEQFF	TRBV19	TRBJ2-1	4	AB1	430	NR	4	0.000190885
CASSLTGGAETLYF	TRBV15	TRBJ2-3	139	AB1	430	NR	4	0.00663326
CASSSRTGGYAEQFF	TRBV19	TRBJ2-1	191	AB1	430	NR	4	0.00911477
CASGDLGYEQYF	TRBV13-2	TRBJ2-7	2	AB1	435	NR	4	0.00013231
CASSDFYEQYF	TRBV13-1	TRBJ2-7	758	AB1	435	NR	4	0.0501455
CASSLTGGAETLYF	TRBV15	TRBJ2-3	1	AB1	435	NR	4	6.62e-05
CASSQRLGGPTGQLYF	TRBV5	TRBJ2-2	27	AB1	435	NR	4	0.00178619
CASSSRLGGYAEQFF	TRBV4	TRBJ2-1	1	AB1	435	NR	4	6.62e-05
CASSSRTGGYAEQFF	TRBV19	TRBJ2-1	493	AB1	435	NR	4	0.0326144
CASSTRTGGYAEQFF	TRBV19	TRBJ2-1	62	AB1	435	NR	4	0.00410161
CAWSLAGASAETLYF	TRBV31	TRBJ2-3	2	AB1	435	NR	4	0.00013231
CTCSGTGSYAEQFF	TRBV1	TRBJ2-1	661	AB1	435	NR	4	0.0437285
CASSDGGSYEQYF	TRBV13-1	TRBJ2-7	2	AB1	449	NR	4	0.000403633
CASSDNSGNTLYF	TRBV13-1	TRBJ1-3	2	AB1	449	NR	4	0.000403633
CASSIKTGGYAEQFF	TRBV19	TRBJ2-1	10	AB1	449	NR	4	0.00201816
CASSTRTGGYAEQFF	TRBV10	TRBJ2-1	1	AB1	449	NR	4	0.000201816
CASSTRTGGYAEQFF	TRBV19	TRBJ2-1	105	AB1	449	NR	4	0.0211907
CASGGSQNTLYF	TRBV13-2	TRBJ2-4	4	AB1	450	NR	4	8.62e-05
CASSDGGSYEQYF	TRBV13-1	TRBJ2-7	1	AB1	450	NR	4	2.16e-05
CASSDNSGNTLYF	TRBV13-1	TRBJ1-3	4	AB1	450	NR	4	8.62e-05
CASSPRDRNTEVFF	TRBV29	TRBJ1-1	11	AB1	450	NR	4	0.00023711
CASSPRDRNTEVFF	TRBV5	TRBJ1-1	1	AB1	450	NR	4	2.16e-05
CASSQRLGGPTGQLYF	TRBV5	TRBJ2-2	42	AB1	450	NR	4	0.000905329
CASSRDRGYEQYF	TRBV17	TRBJ2-7	1	AB1	450	NR	4	2.16e-05
CASSSRTGGYAEQFF	TRBV19	TRBJ2-1	2	AB1	450	NR	4	4.31e-05
CAWSLAGASAETLYF	TRBV31	TRBJ2-3	18	AB1	450	NR	4	0.000387998
CASSDGGSYEQYF	TRBV10	TRBJ2-7	1	AB1	453	RS	4	6.82e-06
CASSDGGSYEQYF	TRBV13-1	TRBJ2-7	1686	AB1	453	RS	4	0.0115046
CASSDNSGNTLYF	TRBV29	TRBJ1-3	1	AB1	453	RS	4	6.82e-06
CASSIKTGGFAEQFF	TRBV10	TRBJ2-1	1	AB1	453	RS	4	6.82e-06
CASSIKTGGFAEQFF	TRBV19	TRBJ2-1	32166	AB1	453	RS	4	0.219488
CASSIKTGGYAEQFF	TRBV19	TRBJ2-1	17	AB1	453	RS	4	0.000116001
CASSIRLGGYAEQFF	TRBV19	TRBJ2-1	367	AB1	453	RS	4	0.00250426
CASSLRLGGYAEQFF	TRBV19	TRBJ2-1	4	AB1	453	RS	4	2.73e-05
CASSLTGGAETLYF	TRBV14	TRBJ2-3	1	AB1	453	RS	4	6.82e-06
CASSLTGGAETLYF	TRBV15	TRBJ2-3	7803	AB1	453	RS	4	0.0532446
CASSRDRGYEQYF	TRBV29	TRBJ2-7	1	AB1	453	RS	4	6.82e-06
CASSSRTGGYAEQFF	TRBV19	TRBJ2-1	8	AB1	453	RS	4	5.46e-05
CASSTDSGNTLYF	TRBV16	TRBJ1-3	1	AB1	453	RS	4	6.82e-06
CASSTRTGGYAEQFF	TRBV19	TRBJ2-1	33	AB1	453	RS	4	0.000225179
CAWSLAGASAETLYF	TRBV31	TRBJ2-3	278	AB1	453	RS	4	0.00189696
CTCSGTGSYAEQFF	TRBV1	TRBJ2-1	3938	AB1	453	RS	4	0.0268714
CASSDNSGNTLYF	TRBV16	TRBJ1-3	1	AB1	603	NR	6	1.24e-05
CASSGGRGEQYF	TRBV13-3	TRBJ2-7	1	AB1	603	NR	6	1.24e-05
CASSIKTGGYAEQFF	TRBV19	TRBJ2-1	206	AB1	603	NR	6	0.00255393
CASSLTGGAETLYF	TRBV15	TRBJ2-3	2349	AB1	603	NR	6	0.0291222
CASSPRLGGPTGQLYF	TRBV5	TRBJ2-2	17	AB1	603	NR	6	0.000210761
CASSQRLGGPTGQLYF	TRBV5	TRBJ2-2	262	AB1	603	NR	6	0.0032482
CASSRDRGFEQYF	TRBV14	TRBJ2-7	1	AB1	603	NR	6	1.24e-05
CASSSRLGGYAEQFF	TRBV29	TRBJ2-1	1	AB1	603	NR	6	1.24e-05
CASSSRLGGYAEQFF	TRBV4	TRBJ2-1	2	AB1	603	NR	6	2.48e-05
CASSTRTGGYAEQFF	TRBV19	TRBJ2-1	113	AB1	603	NR	6	0.00140094
CAWSLAGASAETLYF	TRBV31	TRBJ2-3	1	AB1	603	NR	6	1.24e-05
CAWSLTGGADNQAPLF	TRBV31	TRBJ1-5	126	AB1	603	NR	6	0.00156211
CASGGSQNTLYF	TRBV13-2	TRBJ2-4	2	AB1	604	NR	6	1.6e-05
CASRTGGSYEQYF	TRBV13-2	TRBJ2-7	2	AB1	604	NR	6	1.6e-05
CASSDFYEQYF	TRBV10	TRBJ2-7	4	AB1	604	NR	6	3.2e-05
CASSDFYEQYF	TRBV13-1	TRBJ2-7	18184	AB1	604	NR	6	0.145277
CASSDNSGNTLYF	TRBV15	TRBJ1-3	2	AB1	604	NR	6	1.6e-05
CASSIKTGGYAEQFF	TRBV19	TRBJ2-1	61	AB1	604	NR	6	0.000487345
CASSLTGGAETLYF	TRBV13-3	TRBJ2-3	1	AB1	604	NR	6	7.99e-06
CASSLTGGAETLYF	TRBV15	TRBJ2-3	3	AB1	604	NR	6	2.4e-05
CASSQRLGGPTGQLYF	TRBV5	TRBJ2-2	183	AB1	604	NR	6	0.00146203
CAWSLAGASAETLYF	TRBV31	TRBJ2-3	990	AB1	604	NR	6	0.00790937
CASGDAWGSAETLYF	TRBV13-2	TRBJ2-3	1	AB1	607	RS	6	9.7e-06
CASRTGGSYEQYF	TRBV13-1	TRBJ2-7	57	AB1	607	RS	6	0.000552652
CASSDFYEQYF	TRBV13-1	TRBJ2-7	7918	AB1	607	RS	6	0.0767702
CASSDGGSYEQYF	TRBV10	TRBJ2-7	1	AB1	607	RS	6	9.7e-06
CASSDGGSYEQYF	TRBV13-1	TRBJ2-7	381	AB1	607	RS	6	0.00369404
CASSIKTGGYAEQFF	TRBV19	TRBJ2-1	668	AB1	607	RS	6	0.0064767
CASSLRLGGYAEQFF	TRBV29	TRBJ2-1	21	AB1	607	RS	6	0.000203609
CASSLTGGAETLYF	TRBV15	TRBJ2-3	176	AB1	607	RS	6	0.00170644
CASSPRDRNTEVFF	TRBV5	TRBJ1-1	13	AB1	607	RS	6	0.000126043
CASSPRLGGPTGQLYF	TRBV5	TRBJ2-2	4	AB1	607	RS	6	3.88e-05
CASSQDTGGYEQYF	TRBV2	TRBJ2-7	1	AB1	607	RS	6	9.7e-06
CASSSRLGGYAEQFF	TRBV19	TRBJ2-1	6	AB1	607	RS	6	5.82e-05
CASSSRTGGYAEQFF	TRBV19	TRBJ2-1	165	AB1	607	RS	6	0.00159978
CASRTGGSYEQYF	TRBV13-1	TRBJ2-7	4	AB1	608	RS	6	3.25e-05
CASSDGGSYEQYF	TRBV13-1	TRBJ2-7	6	AB1	608	RS	6	4.88e-05
CASSIKTGGYAEQFF	TRBV19	TRBJ2-1	3627	AB1	608	RS	6	0.0294813
CASSLRLGGYAEQFF	TRBV4	TRBJ2-1	8	AB1	608	RS	6	6.5e-05
CASSSRLGGYAEQFF	TRBV4	TRBJ2-1	1	AB1	608	RS	6	8.13e-06
CASSSRTGGYAEQFF	TRBV19	TRBJ2-1	1141	AB1	608	RS	6	0.00927439
CASSTRTGGYAEQFF	TRBV19	TRBJ2-1	2	AB1	608	RS	6	1.63e-05
CAWSLAGASAETLYF	TRBV31	TRBJ2-3	1199	AB1	608	RS	6	0.00974583
CASGDAWGSAETLYF	TRBV13-2	TRBJ2-3	5	AB1	610	RS	6	4.21e-05
CASSDGGSYEQYF	TRBV13-1	TRBJ2-7	265	AB1	610	RS	6	0.0022313
CASSDNSGNTLYF	TRBV17	TRBJ1-3	2	AB1	610	RS	6	1.68e-05
CASSIKTGGYAEQFF	TRBV19	TRBJ2-1	1650	AB1	610	RS	6	0.013893
CASSLRLGGYAEQFF	TRBV4	TRBJ2-1	4	AB1	610	RS	6	3.37e-05
CASSPRDRNTEVFF	TRBV5	TRBJ1-1	93	AB1	610	RS	6	0.000783059
CASSQDGWGGSSYEQYF	TRBV5	TRBJ2-7	365	AB1	610	RS	6	0.0030733
CASSQVFF	TRBV2	TRBJ2-1	1	AB1	610	RS	6	8.42e-06
CASSSRLGGYAEQFF	TRBV19	TRBJ2-1	2	AB1	610	RS	6	1.68e-05
CASSTRTGGYAEQFF	TRBV19	TRBJ2-1	578	AB1	610	RS	6	0.00486675
CAWSLAGASAETLYF	TRBV31	TRBJ2-3	2999	AB1	610	RS	6	0.0252515
CASRTGGSYEQYF	TRBV19	TRBJ2-7	4	AB1	611	RS	6	3.46e-05
CASSDFYEQYF	TRBV13-1	TRBJ2-7	4	AB1	611	RS	6	3.46e-05
CASSIKTGGYAEQFF	TRBV19	TRBJ2-1	848	AB1	611	RS	6	0.00733133
CASSLRLGGYAEQFF	TRBV13-3	TRBJ2-1	1	AB1	611	RS	6	8.65e-06
CASSLRLGGYAEQFF	TRBV4	TRBJ2-1	18	AB1	611	RS	6	0.000155618
CASSLTGGAETLYF	TRBV15	TRBJ2-3	7	AB1	611	RS	6	6.05e-05
CASSLTGGAETLYF	TRBV29	TRBJ2-3	95	AB1	611	RS	6	0.000821316
CASSQDTGGYEQYF	TRBV5	TRBJ2-7	1	AB1	611	RS	6	8.65e-06
CASSSRTGGYAEQFF	TRBV10	TRBJ2-1	1	AB1	611	RS	6	8.65e-06
CASSSRTGGYAEQFF	TRBV19	TRBJ2-1	14219	AB1	611	RS	6	0.122929
CASSTRTGGYAEQFF	TRBV19	TRBJ2-1	2094	AB1	611	RS	6	0.0181035
CAWSLAGASAETLYF	TRBV31	TRBJ2-3	9	AB1	611	RS	6	7.78e-05
CASSDGGSYEQYF	TRBV13-1	TRBJ2-7	42	AB1	621	NR	6	0.000569345
CASSDNSGNTLYF	TRBV13-3	TRBJ1-3	6	AB1	621	NR	6	8.13e-05
CASSIRLGGYAEQFF	TRBV19	TRBJ2-1	182	AB1	621	NR	6	0.00246716
CASSLRLGGYAEQFF	TRBV19	TRBJ2-1	94	AB1	621	NR	6	0.00127425
CASSLTGGAETLYF	TRBV15	TRBJ2-3	347	AB1	621	NR	6	0.00470387
CASSSRTGGYAEQFF	TRBV19	TRBJ2-1	1	AB1	621	NR	6	1.36e-05
CASSTRTGGYAEQFF	TRBV19	TRBJ2-1	373	AB1	621	NR	6	0.00505632
CAWSLAGASAETLYF	TRBV31	TRBJ2-3	23	AB1	621	NR	6	0.000311784
CASAGGYEQYF	TRBV5	TRBJ2-7	58	AB1	623	RS	6	0.000829259
CASGDAWGSAETLYF	TRBV13-2	TRBJ2-3	9	AB1	623	RS	6	0.000128678
CASRTGGSYEQYF	TRBV29	TRBJ2-7	2	AB1	623	RS	6	2.86e-05
CASSDGGSYEQYF	TRBV13-3	TRBJ2-7	5	AB1	623	RS	6	7.15e-05
CASSIKTGGYAEQFF	TRBV19	TRBJ2-1	30	AB1	623	RS	6	0.000428927
CASSIRLGGYAEQFF	TRBV19	TRBJ2-1	39	AB1	623	RS	6	0.000557605
CASSLRLGGYAEQFF	TRBV4	TRBJ2-1	11	AB1	623	RS	6	0.000157273
CASSLTGGAETLYF	TRBV4	TRBJ2-3	2	AB1	623	RS	6	2.86e-05
CASSSRTGGYAEQFF	TRBV19	TRBJ2-1	7795	AB1	623	RS	6	0.111449
CASSTRTGGYAEQFF	TRBV19	TRBJ2-1	3925	AB1	623	RS	6	0.0561179
CAWSLAGASAETLYF	TRBV31	TRBJ2-3	1	AB1	623	RS	6	1.43e-05
CASRTGGSYEQYF	TRBV13-1	TRBJ2-7	397	AB1	638	NR	6	0.00571692
CASSDNSGNTLYF	TRBV13-3	TRBJ1-3	4	AB1	638	NR	6	5.76e-05
CASSIKTGGYAEQFF	TRBV19	TRBJ2-1	4309	AB1	638	NR	6	0.0620509
CASSIRLGGYAEQFF	TRBV19	TRBJ2-1	731	AB1	638	NR	6	0.0105266
CASSIRLGGYAEQFF	TRBV4	TRBJ2-1	9	AB1	638	NR	6	0.000129603
CASSLRLGGYAEQFF	TRBV19	TRBJ2-1	4	AB1	638	NR	6	5.76e-05
CASSLRLGGYAEQFF	TRBV3	TRBJ2-1	2	AB1	638	NR	6	2.88e-05
CASSLTGGAETLYF	TRBV19	TRBJ2-3	1	AB1	638	NR	6	1.44e-05
CASSPRLGGPTGQLYF	TRBV5	TRBJ2-2	22	AB1	638	NR	6	0.000316807
CASSQDTGGYEQYF	TRBV5	TRBJ2-7	2	AB1	638	NR	6	2.88e-05
CASSQRLGGPTGQLYF	TRBV5	TRBJ2-2	19	AB1	638	NR	6	0.000273606
CASSSRTGGYAEQFF	TRBV19	TRBJ2-1	35	AB1	638	NR	6	0.00050401
CASSTRTGGYAEQFF	TRBV19	TRBJ2-1	8	AB1	638	NR	6	0.000115202
CASSDNSGNTLYF	TRBV13-3	TRBJ1-3	1	AB1	640	NR	6	1.58e-05
CASSIKTGGYAEQFF	TRBV19	TRBJ2-1	441	AB1	640	NR	6	0.00695924
CASSPPGQGYAEQFF	TRBV5	TRBJ2-1	2	AB1	640	NR	6	3.16e-05
CASSTRTGGYAEQFF	TRBV19	TRBJ2-1	981	AB1	640	NR	6	0.0154808
CASSRDRGFEQYF	TRBV19	TRBJ2-7	4	AB1	641	NR	6	0.000112889
CASSRDRGYEQYF	TRBV13-3	TRBJ2-7	1	AB1	641	NR	6	2.82e-05
CTCSGTGSYAEQFF	TRBV1	TRBJ2-1	120	AB1	641	NR	6	0.00338667
CASGEDWGIAETLYF	TRBV13-2	TRBJ2-3	2	AB1	649	RS	6	1.01e-05
CASSDFYEQYF	TRBV13-1	TRBJ2-7	145	AB1	649	RS	6	0.000732849
CASSIKTGGYAEQFF	TRBV19	TRBJ2-1	47	AB1	649	RS	6	0.000237544
CASSLRLGGYAEQFF	TRBV19	TRBJ2-1	392	AB1	649	RS	6	0.00198122
CASSLRLGGYAEQFF	TRBV4	TRBJ2-1	3	AB1	649	RS	6	1.52e-05
CASSLTGGAETLYF	TRBV15	TRBJ2-3	1	AB1	649	RS	6	5.05e-06
CASSLTGGAETLYF	TRBV19	TRBJ2-3	1	AB1	649	RS	6	5.05e-06
CASSRQNSDYTF	TRBV19	TRBJ1-2	3	AB1	649	RS	6	1.52e-05
CASSSRTGGYAEQFF	TRBV19	TRBJ2-1	12901	AB1	649	RS	6	0.0652033
CASSTRTGGYAEQFF	TRBV19	TRBJ2-1	1	AB1	649	RS	6	5.05e-06
CTCSGTGSYAEQFF	TRBV1	TRBJ2-1	1	AB1	649	RS	6	5.05e-06
CASGDAWGSAETLYF	TRBV13-2	TRBJ2-3	5	AB1	653	RS	6	3.79e-05
CASSDNSGNTLYF	TRBV13-1	TRBJ1-3	2	AB1	653	RS	6	1.51e-05
CASSGGRGEQYF	TRBV13-3	TRBJ2-7	3	AB1	653	RS	6	2.27e-05
CASSIKTGGFAEQFF	TRBV19	TRBJ2-1	385	AB1	653	RS	6	0.00291536
CASSIKTGGYAEQFF	TRBV10	TRBJ2-1	1	AB1	653	RS	6	7.57e-06
CASSIKTGGYAEQFF	TRBV19	TRBJ2-1	3357	AB1	653	RS	6	0.0254205
CASSIRLGGYAEQFF	TRBV19	TRBJ2-1	81	AB1	653	RS	6	0.000613362
CASSLRLGGYAEQFF	TRBV19	TRBJ2-1	159	AB1	653	RS	6	0.00120401
CASSLRLGGYAEQFF	TRBV4	TRBJ2-1	2	AB1	653	RS	6	1.51e-05
CASSMKTGGYAEQFF	TRBV19	TRBJ2-1	3670	AB1	653	RS	6	0.0277906
CASSPRDRNTEVFF	TRBV19	TRBJ1-1	2	AB1	653	RS	6	1.51e-05
CASSSRTGGYAEQFF	TRBV19	TRBJ2-1	5240	AB1	653	RS	6	0.0396792
CASSTRTGGYAEQFF	TRBV19	TRBJ2-1	2	AB1	653	RS	6	1.51e-05
CAWSLAGASAETLYF	TRBV31	TRBJ2-3	2	AB1	653	RS	6	1.51e-05
CASGDAWGSAETLYF	TRBV13-2	TRBJ2-3	145	AB1	654	NR	6	0.00158624
CASGGSQNTLYF	TRBV13-2	TRBJ2-4	8	AB1	654	NR	6	8.75e-05
CASSDGGSYEQYF	TRBV13-1	TRBJ2-7	1	AB1	654	NR	6	1.09e-05
CASSDNSGNTLYF	TRBV13-1	TRBJ1-3	17	AB1	654	NR	6	0.000185973
CASSLRLGGYAEQFF	TRBV29	TRBJ2-1	320	AB1	654	NR	6	0.00350067
CASSLRLGGYAEQFF	TRBV4	TRBJ2-1	10897	AB1	654	NR	6	0.119209
CASSLTGGAETLYF	TRBV15	TRBJ2-3	58	AB1	654	NR	6	0.000634497
CASSSRTGGYAEQFF	TRBV19	TRBJ2-1	3160	AB1	654	NR	6	0.0345691
CASSTRTGGYAEQFF	TRBV19	TRBJ2-1	1272	AB1	654	NR	6	0.0139152
CAWSLAGASAETLYF	TRBV31	TRBJ2-3	743	AB1	654	NR	6	0.00812812
CASSDNSGNTLYF	TRBV13-3	TRBJ1-3	1	AB1	655	RS	6	1.08e-05
CASSIKTGGYAEQFF	TRBV10	TRBJ2-1	1	AB1	655	RS	6	1.08e-05
CASSIKTGGYAEQFF	TRBV19	TRBJ2-1	2210	AB1	655	RS	6	0.023973
CASSLRLGGYAEQFF	TRBV19	TRBJ2-1	3	AB1	655	RS	6	3.25e-05
CASSLRLGGYAEQFF	TRBV29	TRBJ2-1	2	AB1	655	RS	6	2.17e-05
CASSLRLGGYAEQFF	TRBV4	TRBJ2-1	5	AB1	655	RS	6	5.42e-05
CASSLTGGAETLYF	TRBV15	TRBJ2-3	1	AB1	655	RS	6	1.08e-05
CASSPRDRNTEVFF	TRBV5	TRBJ1-1	195	AB1	655	RS	6	0.00211527
CASSSRTGGYAEQFF	TRBV19	TRBJ2-1	2	AB1	655	RS	6	2.17e-05
CASSTDSGNTLYF	TRBV3	TRBJ1-3	1	AB1	655	RS	6	1.08e-05
CAWSLAGASAETLYF	TRBV31	TRBJ2-3	2	AB1	655	RS	6	2.17e-05
CTCSGTGSYAEQFF	TRBV1	TRBJ2-1	20710	AB1	655	RS	6	0.224652
CASGDAWGSAETLYF	TRBV13-2	TRBJ2-3	1	AB1	656	NR	6	1.58e-05
CASRTGGSYEQYF	TRBV17	TRBJ2-7	1	AB1	656	NR	6	1.58e-05
CASSIKTGGYAEQFF	TRBV19	TRBJ2-1	1	AB1	656	NR	6	1.58e-05
CASSLRLGGYAEQFF	TRBV4	TRBJ2-1	4	AB1	656	NR	6	6.34e-05
CASSPRLGGPTGQLYF	TRBV5	TRBJ2-2	705	AB1	656	NR	6	0.0111713
CASSSRTGGYAEQFF	TRBV19	TRBJ2-1	826	AB1	656	NR	6	0.0130887
CASSWTGGAYEQYF	TRBV13-1	TRBJ2-7	1	AB1	656	NR	6	1.58e-05
CASSPPGQGYAEQFF	TRBV5	TRBJ2-1	3	RENCA	627	RS	6	4.3e-05
CASSRQNSDYTF	TRBV14	TRBJ1-2	1	RENCA	627	RS	6	1.43e-05
CAWSLAGASAETLYF	TRBV31	TRBJ2-3	10	RENCA	627	RS	6	0.000143491
CASGGSQNTLYF	TRBV13-2	TRBJ2-4	2	RENCA	630	NR	6	4.77e-05
CASSDNSGNTLYF	TRBV13-1	TRBJ1-3	1	RENCA	630	NR	6	2.38e-05
CASSDRGRDQDTQYF	TRBV14	TRBJ2-5	2	RENCA	630	NR	6	4.77e-05
CASSRDRGYEQYF	TRBV17	TRBJ2-7	1	RENCA	630	NR	6	2.38e-05
CASSDGGSYEQYF	TRBV13-1	TRBJ2-7	1	RENCA	633	RS	6	8.75e-06
CASSDNSGNTLYF	TRBV13-1	TRBJ1-3	2	RENCA	633	RS	6	1.75e-05
CASSIKTGGYAEQFF	TRBV19	TRBJ2-1	1	RENCA	633	RS	6	8.75e-06
CASSLTGGAETLYF	TRBV14	TRBJ2-3	143	RENCA	633	RS	6	0.00125186
CASSPRDRNTEVFF	TRBV5	TRBJ1-1	1267	RENCA	633	RS	6	0.0110917
CASSSRTGGYAEQFF	TRBV19	TRBJ2-1	69	RENCA	633	RS	6	0.000604044
CASSTRTGGYAEQFF	TRBV19	TRBJ2-1	322	RENCA	633	RS	6	0.00281887
CASSDFYEQYF	TRBV13-1	TRBJ2-7	34	RENCA	640	RS	6	0.000404984
CASSDGGSYEQYF	TRBV13-1	TRBJ2-7	3	RENCA	640	RS	6	3.57e-05
CASSIKTGGYAEQFF	TRBV10	TRBJ2-1	1	RENCA	640	RS	6	1.19e-05
CASSIKTGGYAEQFF	TRBV19	TRBJ2-1	2	RENCA	640	RS	6	2.38e-05
CASSLRLGGYAEQFF	TRBV4	TRBJ2-1	86	RENCA	640	RS	6	0.00102437
CASSPRDRNTEVFF	TRBV5	TRBJ1-1	11	RENCA	640	RS	6	0.000131024
CASSSRTGGYAEQFF	TRBV19	TRBJ2-1	222	RENCA	640	RS	6	0.00264431
CASSTDSGNTLYF	TRBV13-1	TRBJ1-3	2	RENCA	640	RS	6	2.38e-05
CASSTRTGGYAEQFF	TRBV19	TRBJ2-1	9	RENCA	640	RS	6	0.000107202
CAWSGQGVSYNSPLYF	TRBV31	TRBJ1-6	2	RENCA	640	RS	6	2.38e-05
CTCSGTGSYAEQFF	TRBV1	TRBJ2-1	3144	RENCA	640	RS	6	0.0374491
CASSDNSGNTLYF	TRBV13-1	TRBJ1-3	1	RENCA	3	RS	0	8.79e-05
CASSIKTGGYAEQFF	TRBV19	TRBJ2-1	7	RENCA	3	RS	0	0.000615439
CASGDLGYEQYF	TRBV13-2	TRBJ2-7	2	RENCA	5	RS	0	4.09e-05
CASRTGGSYEQYF	TRBV19	TRBJ2-7	2	RENCA	5	RS	0	4.09e-05
CASSDGGSYEQYF	TRBV13-3	TRBJ2-7	3	RENCA	5	RS	0	6.14e-05
CASSDNSGNTLYF	TRBV13-1	TRBJ1-3	24	RENCA	5	RS	0	0.000490848
CASSLRLGGYAEQFF	TRBV3	TRBJ2-1	2	RENCA	5	RS	0	4.09e-05
CASSLTGGAETLYF	TRBV15	TRBJ2-3	195	RENCA	5	RS	0	0.00398814
CASSRRNSDYTF	TRBV16	TRBJ1-2	1	RENCA	5	RS	0	2.05e-05
CASSTRTGGYAEQFF	TRBV19	TRBJ2-1	24	RENCA	5	RS	0	0.000490848
CASGDWGLYEQYF	TRBV13-2	TRBJ2-7	1	RENCA	9	RS	0	2.46e-05
CASGGSQNTLYF	TRBV13-2	TRBJ2-4	2	RENCA	9	RS	0	4.93e-05
CASRTGGSYEQYF	TRBV29	TRBJ2-7	1	RENCA	9	RS	0	2.46e-05
CASSIKTGGYAEQFF	TRBV19	TRBJ2-1	47	RENCA	9	RS	0	0.00115824
CASSWTGGAYEQYF	TRBV3	TRBJ2-7	2	RENCA	9	RS	0	4.93e-05
CASSDNSGNTLYF	TRBV13-1	TRBJ1-3	1	RENCA	18	NR	0	2.78e-05
CASSIKTGGYAEQFF	TRBV19	TRBJ2-1	43	RENCA	18	NR	0	0.00119611
CASSLRLGGYAEQFF	TRBV29	TRBJ2-1	1	RENCA	18	NR	0	2.78e-05
CASSRDRGFEQYF	TRBV17	TRBJ2-7	2	RENCA	18	NR	0	5.56e-05
CASSTRTGGYAEQFF	TRBV19	TRBJ2-1	5	RENCA	18	NR	0	0.000139082
CASSDNSGNTLYF	TRBV13-3	TRBJ1-3	5	RENCA	51	NR	0	0.000126933
CASSIRLGGYAEQFF	TRBV3	TRBJ2-1	1	RENCA	51	NR	0	2.54e-05
CASSPRDRNTEVFF	TRBV29	TRBJ1-1	5	RENCA	51	NR	0	0.000126933
CASSPRDRNTEVFF	TRBV5	TRBJ1-1	34	RENCA	51	NR	0	0.000863141
CASSLRLGGYAEQFF	TRBV3	TRBJ2-1	1	RENCA	58	NR	0	3.28e-05
CASSRDRGYEQYF	TRBV5	TRBJ2-7	3	RENCA	58	NR	0	9.84e-05
CTCSGTGSYAEQFF	TRBV1	TRBJ2-1	5	RENCA	58	NR	0	0.000164074
CASSLTGGAETLYF	TRBV14	TRBJ2-3	1	RENCA	59	NR	0	2.74e-05
CASSPRDRNTEVFF	TRBV5	TRBJ1-1	2	RENCA	59	NR	0	5.47e-05
CASSRQNSDYTF	TRBV19	TRBJ1-2	2	RENCA	59	NR	0	5.47e-05
CASSSRTGGYAEQFF	TRBV19	TRBJ2-1	16	RENCA	59	NR	0	0.000437613
CASGAGANYAEQFF	TRBV13-2	TRBJ2-1	7	RENCA	202	RS	2	8.48e-05
CASSDFYEQYF	TRBV13-1	TRBJ2-7	9	RENCA	202	RS	2	0.000108997
CASSIRLGGYAEQFF	TRBV19	TRBJ2-1	46	RENCA	202	RS	2	0.000557096
CASSLTGGAETLYF	TRBV4	TRBJ2-3	1	RENCA	202	RS	2	1.21e-05
CASSPRDRNTEVFF	TRBV5	TRBJ1-1	1	RENCA	202	RS	2	1.21e-05
CASGDLGYEQYF	TRBV13-2	TRBJ2-7	1	RENCA	203	RS	2	1.73e-05
CASGGSQNTLYF	TRBV13-2	TRBJ2-4	2	RENCA	203	RS	2	3.47e-05
CASRTGGSYEQYF	TRBV19	TRBJ2-7	2	RENCA	203	RS	2	3.47e-05
CASSDFYEQYF	TRBV13-3	TRBJ2-7	2	RENCA	203	RS	2	3.47e-05
CASSDNSGNTLYF	TRBV13-1	TRBJ1-3	2	RENCA	203	RS	2	3.47e-05
CASSLTGGAETLYF	TRBV12-1	TRBJ2-3	3	RENCA	203	RS	2	5.2e-05
CASSDNSGNTLYF	TRBV19	TRBJ1-3	2	RENCA	204	NR	2	0.00011139
CASGDAWGSAETLYF	TRBV13-2	TRBJ2-3	3	RENCA	207	NR	2	5.9e-05
CASGGSQNTLYF	TRBV13-2	TRBJ2-4	5	RENCA	207	NR	2	9.83e-05
CASRTGGSYEQYF	TRBV29	TRBJ2-7	1	RENCA	207	NR	2	1.97e-05
CASSDNSGNTLYF	TRBV19	TRBJ1-3	1	RENCA	207	NR	2	1.97e-05
CASSIKTGGYAEQFF	TRBV19	TRBJ2-1	8	RENCA	207	NR	2	0.000157338
CASSRDRGYEQYF	TRBV17	TRBJ2-7	1	RENCA	207	NR	2	1.97e-05
CASSRQNSDYTF	TRBV14	TRBJ1-2	2	RENCA	207	NR	2	3.93e-05
CASSRRNSDYTF	TRBV3	TRBJ1-2	2	RENCA	207	NR	2	3.93e-05
CASSSRLGGYAEQFF	TRBV5	TRBJ2-1	1	RENCA	207	NR	2	1.97e-05
CASSSRTGGYAEQFF	TRBV19	TRBJ2-1	35	RENCA	207	NR	2	0.000688353
CASSIKTGGFAEQFF	TRBV19	TRBJ2-1	1	RENCA	208	NR	2	3.9e-05
CASSRDRGFEQYF	TRBV17	TRBJ2-7	3	RENCA	208	NR	2	0.000116977
CASSRGKYEQYF	TRBV19	TRBJ2-7	1	RENCA	208	NR	2	3.9e-05
CASSSRLGGYAEQFF	TRBV5	TRBJ2-1	1	RENCA	208	NR	2	3.9e-05
CASSSRTGGYAEQFF	TRBV19	TRBJ2-1	1	RENCA	208	NR	2	3.9e-05
CASRTGGSYEQYF	TRBV13-1	TRBJ2-7	1	RENCA	211	RS	2	1.41e-05
CASSIKTGGYAEQFF	TRBV19	TRBJ2-1	13	RENCA	211	RS	2	0.000183318
CASSIRLGGYAEQFF	TRBV19	TRBJ2-1	22	RENCA	211	RS	2	0.000310231
CASSQDTGGYEQYF	TRBV5	TRBJ2-7	1	RENCA	211	RS	2	1.41e-05
CASSRDRGFEQYF	TRBV29	TRBJ2-7	1	RENCA	211	RS	2	1.41e-05
CASSRQNSDYTF	TRBV13-3	TRBJ1-2	1	RENCA	211	RS	2	1.41e-05
CASSTRTGGYAEQFF	TRBV19	TRBJ2-1	105	RENCA	211	RS	2	0.00148065
CASSGGRGEQYF	TRBV13-1	TRBJ2-7	1	RENCA	212	NR	2	3.86e-05
CASSGGTGNSDYTF	TRBV13-3	TRBJ1-2	8	RENCA	212	NR	2	0.000309023
CASSIKTGGYAEQFF	TRBV19	TRBJ2-1	4	RENCA	212	NR	2	0.000154512
CASSLRLGGYAEQFF	TRBV29	TRBJ2-1	55	RENCA	212	NR	2	0.00212454
CASSSRLGGYAEQFF	TRBV4	TRBJ2-1	6	RENCA	212	NR	2	0.000231768
CASGGSQNTLYF	TRBV13-2	TRBJ2-4	2	RENCA	215	RS	2	5.42e-05
CASSDGGSYEQYF	TRBV13-1	TRBJ2-7	7	RENCA	215	RS	2	0.000189861
CASSDNSGNTLYF	TRBV13-1	TRBJ1-3	1	RENCA	215	RS	2	2.71e-05
CASSIKTGGYAEQFF	TRBV19	TRBJ2-1	15	RENCA	215	RS	2	0.000406846
CASSPRDRNTEVFF	TRBV5	TRBJ1-1	27	RENCA	215	RS	2	0.000732323
CASSRQNSDYTF	TRBV12-2	TRBJ1-2	1	RENCA	215	RS	2	2.71e-05
CASGDLGYEQYF	TRBV13-2	TRBJ2-7	1	RENCA	216	RS	2	2.93e-05
CASGGSQNTLYF	TRBV13-2	TRBJ2-4	5	RENCA	216	RS	2	0.000146439
CASSIKTGGYAEQFF	TRBV19	TRBJ2-1	6	RENCA	217	RS	2	0.000259123
CASSPRDRNTEVFF	TRBV5	TRBJ1-1	8	RENCA	217	RS	2	0.000345498
CASSTRTGGYAEQFF	TRBV19	TRBJ2-1	3	RENCA	217	RS	2	0.000129562
CTCSGTGSYAEQFF	TRBV1	TRBJ2-1	232	RENCA	217	RS	2	0.0100194
CASSDNSGNTLYF	TRBV13-3	TRBJ1-3	24	RENCA	218	NR	2	0.00126662
CASSPRDRNTEVFF	TRBV5	TRBJ1-1	24	RENCA	218	NR	2	0.00126662
CTCSGTGSYAEQFF	TRBV1	TRBJ2-1	41	RENCA	218	NR	2	0.00216382
CASSIKTGGYAEQFF	TRBV19	TRBJ2-1	5	RENCA	220	RS	2	0.000198965
CTCSGTGSYAEQFF	TRBV1	TRBJ2-1	19	RENCA	220	RS	2	0.000756068
CASSDGGSYEQYF	TRBV13-3	TRBJ2-7	6	RENCA	231	NR	2	0.000344333
CASSIKTGGYAEQFF	TRBV19	TRBJ2-1	9	RENCA	231	NR	2	0.000516499
CASSIRLGGYAEQFF	TRBV19	TRBJ2-1	9	RENCA	231	NR	2	0.000516499
CASSLTGGAETLYF	TRBV14	TRBJ2-3	4	RENCA	231	NR	2	0.000229555
CASSLTGGAETLYF	TRBV15	TRBJ2-3	1	RENCA	231	NR	2	5.74e-05
CASSAGGSDYTF	TRBV13-1	TRBJ1-2	1	RENCA	234	RS	2	1.92e-05
CASSDFYEQYF	TRBV13-1	TRBJ2-7	1	RENCA	234	RS	2	1.92e-05
CASSDNSGNTLYF	TRBV13-3	TRBJ1-3	4	RENCA	234	RS	2	7.69e-05
CASSSRTGGYAEQFF	TRBV19	TRBJ2-1	1	RENCA	234	RS	2	1.92e-05
CASSAGGSDYTF	TRBV13-1	TRBJ1-2	4	RENCA	401	NR	4	5.09e-05
CASSAGTTEVFF	TRBV13-3	TRBJ1-1	6	RENCA	401	NR	4	7.64e-05
CASSDNSGNTLYF	TRBV13-1	TRBJ1-3	4	RENCA	401	NR	4	5.09e-05
CASSRQNSDYTF	TRBV17	TRBJ1-2	3	RENCA	401	NR	4	3.82e-05
CASSSRTGGYAEQFF	TRBV19	TRBJ2-1	4	RENCA	401	NR	4	5.09e-05
CASSTRTGGYAEQFF	TRBV19	TRBJ2-1	16	RENCA	401	NR	4	0.00020371
CASGGSQNTLYF	TRBV13-3	TRBJ2-4	11	RENCA	404	NR	4	0.000154042
CASSDGGSYEQYF	TRBV13-3	TRBJ2-7	1	RENCA	404	NR	4	1.4e-05
CASSDNSGNTLYF	TRBV13-1	TRBJ1-3	22	RENCA	404	NR	4	0.000308084
CASSLTGGAETLYF	TRBV4	TRBJ2-3	1	RENCA	404	NR	4	1.4e-05
CASSPRDRNTEVFF	TRBV5	TRBJ1-1	2	RENCA	404	NR	4	2.8e-05
CTCSGTGSYAEQFF	TRBV1	TRBJ2-1	1	RENCA	404	NR	4	1.4e-05
CASGDAWGSAETLYF	TRBV13-2	TRBJ2-3	5	RENCA	405	RS	4	4.52e-05
CASSLTGGAETLYF	TRBV15	TRBJ2-3	190	RENCA	405	RS	4	0.00171813
CASSRDRGYEQYF	TRBV17	TRBJ2-7	1	RENCA	405	RS	4	9.04e-06
CTCSGTGSYAEQFF	TRBV1	TRBJ2-1	30476	RENCA	405	RS	4	0.275589
CASGDAWGSAETLYF	TRBV13-2	TRBJ2-3	3	RENCA	406	RS	4	2.47e-05
CASGGSQNTLYF	TRBV13-2	TRBJ2-4	3	RENCA	406	RS	4	2.47e-05
CASSAGGSDYTF	TRBV13-1	TRBJ1-2	1	RENCA	406	RS	4	8.25e-06
CASSDNSGNTLYF	TRBV13-1	TRBJ1-3	2	RENCA	406	RS	4	1.65e-05
CASSIKTGGYAEQFF	TRBV19	TRBJ2-1	15	RENCA	406	RS	4	0.000123727
CTCSGTGSYAEQFF	TRBV1	TRBJ2-1	3	RENCA	406	RS	4	2.47e-05
CASSDFYEQYF	TRBV13-1	TRBJ2-7	1	RENCA	412	RS	4	1.26e-05
CASSDNSGNTLYF	TRBV13-1	TRBJ1-3	4	RENCA	412	RS	4	5.03e-05
CASSRQNSDYTF	TRBV13-3	TRBJ1-2	1	RENCA	412	RS	4	1.26e-05
CASSRQNSDYTF	TRBV2	TRBJ1-2	1	RENCA	412	RS	4	1.26e-05
CASSSRTGGYAEQFF	TRBV19	TRBJ2-1	30	RENCA	412	RS	4	0.000377377
CASSTRTGGYAEQFF	TRBV19	TRBJ2-1	14	RENCA	412	RS	4	0.000176109
CASSWTGGAYEQYF	TRBV4	TRBJ2-7	1	RENCA	412	RS	4	1.26e-05
CASSDFYEQYF	TRBV13-3	TRBJ2-7	14	RENCA	420	RS	4	9.89e-05
CASSDNSGNTLYF	TRBV13-1	TRBJ1-3	3	RENCA	420	RS	4	2.12e-05
CASSPRDRNTEVFF	TRBV5	TRBJ1-1	1	RENCA	420	RS	4	7.06e-06
CASSRDRGYEQYF	TRBV17	TRBJ2-7	1	RENCA	420	RS	4	7.06e-06
CASSSRLGGYAEQFF	TRBV19	TRBJ2-1	37	RENCA	420	RS	4	0.000261301
CASSTRTGGYAEQFF	TRBV19	TRBJ2-1	8	RENCA	420	RS	4	5.65e-05
CASGGSQNTLYF	TRBV13-2	TRBJ2-4	1	RENCA	421	NR	4	1.4e-05
CASSDGGSYEQYF	TRBV13-1	TRBJ2-7	1	RENCA	421	NR	4	1.4e-05
CASSDNSGNTLYF	TRBV13-1	TRBJ1-3	21	RENCA	421	NR	4	0.000294878
CASSIKTGGYAEQFF	TRBV19	TRBJ2-1	35	RENCA	421	NR	4	0.000491463
CASSLTGGAETLYF	TRBV16	TRBJ2-3	1	RENCA	421	NR	4	1.4e-05
CASSTRTGGYAEQFF	TRBV19	TRBJ2-1	5	RENCA	421	NR	4	7.02e-05
CASGGSQNTLYF	TRBV13-3	TRBJ2-4	2	RENCA	422	NR	4	3.34e-05
CASSDGGSYEQYF	TRBV13-1	TRBJ2-7	1	RENCA	422	NR	4	1.67e-05
CASSDNSGNTLYF	TRBV13-1	TRBJ1-3	6	RENCA	422	NR	4	0.000100298
CASSDNSGNTLYF	TRBV19	TRBJ1-3	1	RENCA	422	NR	4	1.67e-05
CASSIKTGGYAEQFF	TRBV19	TRBJ2-1	1	RENCA	422	NR	4	1.67e-05
CASSQDTGGYEQYF	TRBV2	TRBJ2-7	3	RENCA	422	NR	4	5.01e-05
CASSRDRGYEQYF	TRBV14	TRBJ2-7	2	RENCA	422	NR	4	3.34e-05
CASSSRTGGYAEQFF	TRBV19	TRBJ2-1	13	RENCA	422	NR	4	0.000217311
CASSTRTGGYAEQFF	TRBV19	TRBJ2-1	10	RENCA	422	NR	4	0.000167163
CASGDAWGSAETLYF	TRBV13-2	TRBJ2-3	52	RENCA	423	NR	4	0.000969408
CASRTGGSYEQYF	TRBV13-1	TRBJ2-7	1	RENCA	423	NR	4	1.86e-05
CASSDNSGNTLYF	TRBV13-1	TRBJ1-3	14	RENCA	423	NR	4	0.000260994
CASSIKTGGYAEQFF	TRBV19	TRBJ2-1	196	RENCA	423	NR	4	0.00365392
CASSSRTGGYAEQFF	TRBV19	TRBJ2-1	220	RENCA	423	NR	4	0.00410134
CASSTRTGGYAEQFF	TRBV19	TRBJ2-1	46	RENCA	423	NR	4	0.000857553
CTCSGTGSYAEQFF	TRBV1	TRBJ2-1	3	RENCA	423	NR	4	5.59e-05
CASGDLGYEQYF	TRBV13-2	TRBJ2-7	2	RENCA	424	RS	4	1.9e-05
CASSIKTGGFAEQFF	TRBV19	TRBJ2-1	519	RENCA	424	RS	4	0.0049397
CASSYRNYAEQFF	TRBV14	TRBJ2-1	1	RENCA	424	RS	4	9.52e-06
CASSDNSGNTLYF	TRBV13-1	TRBJ1-3	4	RENCA	426	NR	4	0.000118705
CASSRQNSDYTF	TRBV13-1	TRBJ1-2	2	RENCA	426	NR	4	5.94e-05
CASRTGGSYEQYF	TRBV13-3	TRBJ2-7	3	RENCA	428	NR	4	6.37e-05
CASSIKTGGYAEQFF	TRBV19	TRBJ2-1	3	RENCA	428	NR	4	6.37e-05
CASSLRLGGYAEQFF	TRBV4	TRBJ2-1	2	RENCA	428	NR	4	4.25e-05
CASSLTGGAETLYF	TRBV13-1	TRBJ2-3	1	RENCA	428	NR	4	2.12e-05
CASSLTGGAETLYF	TRBV29	TRBJ2-3	1	RENCA	428	NR	4	2.12e-05
CASSLTGGAETLYF	TRBV5	TRBJ2-3	1	RENCA	428	NR	4	2.12e-05
CASSPRDRNTEVFF	TRBV5	TRBJ1-1	9	RENCA	428	NR	4	0.000191237
CASSRDRGYEQYF	TRBV17	TRBJ2-7	1	RENCA	428	NR	4	2.12e-05
CASSDFYEQYF	TRBV13-3	TRBJ2-7	1	RENCA	430	RS	4	9.86e-06
CASSDNSGNTLYF	TRBV13-1	TRBJ1-3	2	RENCA	430	RS	4	1.97e-05
CASSPRDRNTEVFF	TRBV5	TRBJ1-1	73	RENCA	430	RS	4	0.000719992
CASSRDRGYEQYF	TRBV17	TRBJ2-7	1	RENCA	430	RS	4	9.86e-06
CASSSRTGGYAEQFF	TRBV19	TRBJ2-1	6	RENCA	430	RS	4	5.92e-05
CASSTRTGGYAEQFF	TRBV19	TRBJ2-1	45	RENCA	430	RS	4	0.000443831
CASGGSQNTLYF	TRBV13-3	TRBJ2-4	1	RENCA	432	RS	4	1.24e-05
CASSDNSGNTLYF	TRBV13-1	TRBJ1-3	1	RENCA	432	RS	4	1.24e-05
CASSLTGGAETLYF	TRBV19	TRBJ2-3	1	RENCA	432	RS	4	1.24e-05
CASSMKTGGYAEQFF	TRBV19	TRBJ2-1	4	RENCA	432	RS	4	4.95e-05
CASSRDRGYEQYF	TRBV4	TRBJ2-7	1	RENCA	432	RS	4	1.24e-05
CASSSRTGGYAEQFF	TRBV19	TRBJ2-1	53	RENCA	432	RS	4	0.000656127
CASRTGGSYEQYF	TRBV4	TRBJ2-7	1	RENCA	436	RS	4	1.14e-05
CASSDGGSYEQYF	TRBV13-1	TRBJ2-7	1	RENCA	436	RS	4	1.14e-05
CASSDNSGNTLYF	TRBV13-3	TRBJ1-3	1	RENCA	436	RS	4	1.14e-05
CASSIKTGGYAEQFF	TRBV19	TRBJ2-1	15	RENCA	436	RS	4	0.000170969
CASSPRDRNTEVFF	TRBV5	TRBJ1-1	3	RENCA	436	RS	4	3.42e-05
CASSRDRGYEQYF	TRBV16	TRBJ2-7	4	RENCA	436	RS	4	4.56e-05
CASSRQNSDYTF	TRBV13-1	TRBJ1-2	1	RENCA	436	RS	4	1.14e-05
CASSSRTGGYAEQFF	TRBV19	TRBJ2-1	3	RENCA	436	RS	4	3.42e-05
CASRTGGSYEQYF	TRBV19	TRBJ2-7	3	RENCA	437	NR	4	4.71e-05
CASSDGGSYEQYF	TRBV13-1	TRBJ2-7	11	RENCA	437	NR	4	0.000172611
CASSDGGSYEQYF	TRBV13-3	TRBJ2-7	10	RENCA	437	NR	4	0.000156919
CASSDNSGNTLYF	TRBV13-1	TRBJ1-3	7	RENCA	437	NR	4	0.000109844
CASSDNSGNTLYF	TRBV13-3	TRBJ1-3	1	RENCA	437	NR	4	1.57e-05
CASSIKTGGYAEQFF	TRBV19	TRBJ2-1	1	RENCA	437	NR	4	1.57e-05
CASSPRDRNTEVFF	TRBV5	TRBJ1-1	113	RENCA	437	NR	4	0.00177319
CASSRDRGYEQYF	TRBV29	TRBJ2-7	2	RENCA	437	NR	4	3.14e-05
CASSRQNSDYTF	TRBV4	TRBJ1-2	5	RENCA	437	NR	4	7.85e-05
CASSSRTGGYAEQFF	TRBV19	TRBJ2-1	51	RENCA	437	NR	4	0.000800289
CASGGSQNTLYF	TRBV13-2	TRBJ2-4	360	RENCA	601	NR	6	0.00212277
CASRTGGSYEQYF	TRBV13-1	TRBJ2-7	44	RENCA	601	NR	6	0.000259449
CASSDFYEQYF	TRBV13-1	TRBJ2-7	99	RENCA	601	NR	6	0.000583761
CASSGQGSSGNTLYF	TRBV13-3	TRBJ1-3	2	RENCA	601	NR	6	1.18e-05
CASSIKTGGYAEQFF	TRBV19	TRBJ2-1	111	RENCA	601	NR	6	0.00065452
CASSRDRGYEQYF	TRBV2	TRBJ2-7	1	RENCA	601	NR	6	5.9e-06
CASSRQNSDYTF	TRBV12-1	TRBJ1-2	2	RENCA	601	NR	6	1.18e-05
CASSSRLGGYAEQFF	TRBV19	TRBJ2-1	41	RENCA	601	NR	6	0.00024176
CASGGSQNTLYF	TRBV13-2	TRBJ2-4	1	RENCA	602	RS	6	6.7e-06
CASSIKTGGYAEQFF	TRBV19	TRBJ2-1	86	RENCA	602	RS	6	0.000576353
CASSLTGGAETLYF	TRBV15	TRBJ2-3	4	RENCA	602	RS	6	2.68e-05
CASSRDRGYEQYF	TRBV19	TRBJ2-7	1	RENCA	602	RS	6	6.7e-06
CASGDAWGSAETLYF	TRBV13-2	TRBJ2-3	6	RENCA	605	RS	6	5.67e-05
CASSIRLGGYAEQFF	TRBV19	TRBJ2-1	7	RENCA	605	RS	6	6.61e-05
CASSLRLGGYAEQFF	TRBV19	TRBJ2-1	5	RENCA	605	RS	6	4.72e-05
CASGDAWGSAETLYF	TRBV13-2	TRBJ2-3	9	RENCA	612	NR	6	6.98e-05
CASRTGGSYEQYF	TRBV19	TRBJ2-7	1	RENCA	612	NR	6	7.75e-06
CASSDFYEQYF	TRBV13-1	TRBJ2-7	372	RENCA	612	NR	6	0.00288419
CASSDNSGNTLYF	TRBV13-3	TRBJ1-3	3	RENCA	612	NR	6	2.33e-05
CASSIKTGGYAEQFF	TRBV19	TRBJ2-1	7	RENCA	612	NR	6	5.43e-05
CASSLRLGGYAEQFF	TRBV29	TRBJ2-1	30	RENCA	612	NR	6	0.000232596
CASSPPGQGYAEQFF	TRBV2	TRBJ2-1	2	RENCA	612	NR	6	1.55e-05
CASSRDRGYEQYF	TRBV4	TRBJ2-7	1	RENCA	612	NR	6	7.75e-06
CASSRQNSDYTF	TRBV4	TRBJ1-2	1	RENCA	612	NR	6	7.75e-06
CASSSRTGGYAEQFF	TRBV19	TRBJ2-1	999	RENCA	612	NR	6	0.00774545
CASSTRTGGYAEQFF	TRBV19	TRBJ2-1	218	RENCA	612	NR	6	0.0016902
CASSDGGSYEQYF	TRBV13-3	TRBJ2-7	5	RENCA	614	NR	6	5.91e-05
CASSLTGGAETLYF	TRBV12-1	TRBJ2-3	1	RENCA	614	NR	6	1.18e-05
CASSLTGGAETLYF	TRBV5	TRBJ2-3	9	RENCA	614	NR	6	0.000106438
CASSPPGQGYAEQFF	TRBV5	TRBJ2-1	1	RENCA	614	NR	6	1.18e-05
CASSRDRGYEQYF	TRBV4	TRBJ2-7	2	RENCA	614	NR	6	2.37e-05
CASSDNSGNTLYF	TRBV13-1	TRBJ1-3	1	RENCA	620	RS	6	8.79e-06
CASSIKTGGYAEQFF	TRBV19	TRBJ2-1	209	RENCA	620	RS	6	0.00183799
CASSPRDRNTEVFF	TRBV5	TRBJ1-1	54	RENCA	620	RS	6	0.000474888
CASSSRTGGYAEQFF	TRBV19	TRBJ2-1	380	RENCA	620	RS	6	0.00334181
CASSTRTGGYAEQFF	TRBV19	TRBJ2-1	197	RENCA	620	RS	6	0.00173246
CASSQDTGGYEQYF	TRBV5	TRBJ2-7	2	RENCA	623	RS	6	2.17e-05
CTCSGTGSYAEQFF	TRBV1	TRBJ2-1	658	RENCA	623	RS	6	0.00712677
CASGDWGLYEQYF	TRBV13-2	TRBJ2-7	2	RENCA	624	NR	6	2.29e-05
CASSDAYYEQYF	TRBV13-1	TRBJ2-7	3	RENCA	624	NR	6	3.44e-05
CASSDFYEQYF	TRBV13-1	TRBJ2-7	1	RENCA	624	NR	6	1.15e-05
CASSLRLGGYAEQFF	TRBV29	TRBJ2-1	1	RENCA	624	NR	6	1.15e-05
CASSPRDRNTEVFF	TRBV5	TRBJ1-1	63	RENCA	624	NR	6	0.000722022
CASSRQNSDYTF	TRBV29	TRBJ1-2	1	RENCA	624	NR	6	1.15e-05
CASSWTGGAYEQYF	TRBV3	TRBJ2-7	1	RENCA	624	NR	6	1.15e-05
CASSIKTGGYAEQFF	TRBV19	TRBJ2-1	7	RENCA	625	RS	6	0.0003427
CASSSRTGGYAEQFF	TRBV19	TRBJ2-1	1	RENCA	625	RS	6	4.9e-05
CTCSGTGSYAEQFF	TRBV1	TRBJ2-1	78	RENCA	625	RS	6	0.00381866
CASRTGGSYEQYF	TRBV13-1	TRBJ2-7	13	RENCA	629	NR	6	0.000394549
CASSDNSGNTLYF	TRBV13-3	TRBJ1-3	29	RENCA	629	NR	6	0.000880148
CASSIKTGGYAEQFF	TRBV19	TRBJ2-1	45	RENCA	629	NR	6	0.00136575
CASSQDTGGYEQYF	TRBV5	TRBJ2-7	1	RENCA	629	NR	6	3.03e-05
CASSSRTGGYAEQFF	TRBV19	TRBJ2-1	26	RENCA	629	NR	6	0.000789098
CASSTRTGGYAEQFF	TRBV19	TRBJ2-1	27	RENCA	629	NR	6	0.000819448
CASGDAWGSAETLYF	TRBV13-2	TRBJ2-3	4	RENCA	2	NR	0	9.95e-05
CASSDNSGNTLYF	TRBV13-1	TRBJ1-3	6	RENCA	2	NR	0	0.000149228
CASSLTGGAETLYF	TRBV14	TRBJ2-3	36	RENCA	2	NR	0	0.000895366
CASSQDGWGGSSYEQYF	TRBV2	TRBJ2-7	1	RENCA	2	NR	0	2.49e-05
CASSTRTGGYAEQFF	TRBV19	TRBJ2-1	3	RENCA	2	NR	0	7.46e-05
CASGGSQNTLYF	TRBV13-2	TRBJ2-4	1	RENCA	8	NR	0	1.78e-05
CASSAGGSDYTF	TRBV13-1	TRBJ1-2	1	RENCA	8	NR	0	1.78e-05
CASSDGGSYEQYF	TRBV13-3	TRBJ2-7	13	RENCA	8	NR	0	0.000231605
CASSDNSGNTLYF	TRBV13-1	TRBJ1-3	3	RENCA	8	NR	0	5.34e-05
CASSIKLGGFAEQFF	TRBV19	TRBJ2-1	1	RENCA	8	NR	0	1.78e-05
CASSIKTGGYAEQFF	TRBV19	TRBJ2-1	79	RENCA	8	NR	0	0.00140745
CASSPRDRNTEVFF	TRBV29	TRBJ1-1	11	RENCA	8	NR	0	0.000195974
CASSTRTGGYAEQFF	TRBV19	TRBJ2-1	3	RENCA	8	NR	0	5.34e-05
CASGGSQNTLYF	TRBV13-1	TRBJ2-4	2	RENCA	10	NR	0	8.49e-05
CASSIKTGGYAEQFF	TRBV19	TRBJ2-1	26	RENCA	10	NR	0	0.00110422
CASSPPGQGYAEQFF	TRBV13-3	TRBJ2-1	2	RENCA	10	NR	0	8.49e-05
CASSRDRGYEQYF	TRBV14	TRBJ2-7	1	RENCA	10	NR	0	4.25e-05
CTCSGTGSYAEQFF	TRBV1	TRBJ2-1	124	RENCA	10	NR	0	0.00526629
CASGDAWGSAETLYF	TRBV13-2	TRBJ2-3	54	RENCA	11	RS	0	0.000824805
CASSDGGSYEQYF	TRBV13-1	TRBJ2-7	8	RENCA	11	RS	0	0.000122193
CASSDNSGNTLYF	TRBV13-1	TRBJ1-3	2	RENCA	11	RS	0	3.05e-05
CASSIKTGGYAEQFF	TRBV19	TRBJ2-1	4	RENCA	11	RS	0	6.11e-05
CASSQDTGGYEQYF	TRBV5	TRBJ2-7	2	RENCA	11	RS	0	3.05e-05
CASSSRLGGYAEQFF	TRBV4	TRBJ2-1	1	RENCA	11	RS	0	1.53e-05
CASSSRTGGYAEQFF	TRBV19	TRBJ2-1	11	RENCA	11	RS	0	0.000168016
CASGGSQNTLYF	TRBV13-2	TRBJ2-4	11	RENCA	12	RS	0	0.000151538
CASRTGGSYEQYF	TRBV13-1	TRBJ2-7	3	RENCA	12	RS	0	4.13e-05
CASSGQGSSGNTLYF	TRBV13-3	TRBJ1-3	2	RENCA	12	RS	0	2.76e-05
CASSIKTGGYAEQFF	TRBV19	TRBJ2-1	2	RENCA	12	RS	0	2.76e-05
CASSLRLGGYAEQFF	TRBV19	TRBJ2-1	17	RENCA	12	RS	0	0.000234195
CASSPRDRNTEVFF	TRBV5	TRBJ1-1	197	RENCA	12	RS	0	0.00271391
CASRTGGSYEQYF	TRBV13-3	TRBJ2-7	6	RENCA	13	RS	0	8.61e-05
CASSDFYEQYF	TRBV13-1	TRBJ2-7	1	RENCA	13	RS	0	1.43e-05
CASSDNSGNTLYF	TRBV13-3	TRBJ1-3	1	RENCA	13	RS	0	1.43e-05
CASSPPGQGYAEQFF	TRBV29	TRBJ2-1	1	RENCA	13	RS	0	1.43e-05
CASSRDRGYEQYF	TRBV29	TRBJ2-7	1	RENCA	13	RS	0	1.43e-05
CASSRQNSDYTF	TRBV4	TRBJ1-2	1	RENCA	13	RS	0	1.43e-05
CASSSRLGGYAEQFF	TRBV4	TRBJ2-1	3	RENCA	13	RS	0	4.3e-05
CAWSLAGASAETLYF	TRBV31	TRBJ2-3	1	RENCA	13	RS	0	1.43e-05
CASGGSQNTLYF	TRBV13-2	TRBJ2-4	2	RENCA	14	RS	0	4.63e-05
CASGGSQNTLYF	TRBV15	TRBJ2-4	1	RENCA	14	RS	0	2.32e-05
CASRTGGSYEQYF	TRBV13-3	TRBJ2-7	6	RENCA	14	RS	0	0.00013904
CASSLTGGAETLYF	TRBV12-1	TRBJ2-3	1	RENCA	14	RS	0	2.32e-05
CASSRDRGYEQYF	TRBV4	TRBJ2-7	1	RENCA	14	RS	0	2.32e-05
CASSSRTGGYAEQFF	TRBV4	TRBJ2-1	1	RENCA	14	RS	0	2.32e-05
CASGDAWGSAETLYF	TRBV13-2	TRBJ2-3	1	RENCA	20	NR	0	4.33e-05
CASSDNSGNTLYF	TRBV13-3	TRBJ1-3	6	RENCA	20	NR	0	0.000259695
CASSLTGGAETLYF	TRBV13-1	TRBJ2-3	1	RENCA	20	NR	0	4.33e-05
CASSRDRGYEQYF	TRBV17	TRBJ2-7	22	RENCA	20	NR	0	0.000952216
CASSSRTGGYAEQFF	TRBV19	TRBJ2-1	9	RENCA	20	NR	0	0.000389543
