# Supplementary material for: Immune checkpoint therapy responders display early clonal expansion of tumor infiltrating lymphocytes
Source: Oncoimmunology. 2024 Apr 26;13(1):2345859. doi: 10.1080/2162402X.2024.2345859 (PMC11057660; doi:10.1080/2162402X.2024.2345859)
Supplement: Supplemental Material [file KONI_A_2345859_SM4454.zip › New folder (2)/Kidman2024_SuppTable1_Flowpanel.xlsx]

## Sheet: Sheet1
Table S1. Flow cytometry antibodies
Fluorochrome	Antigen	Clone	Supplier	Catalog No.
BUV395	CD3	145-2C11	BD	563565
Zombie UV	FVD		Biolegend	423107
BV510	CD8a	53-6.7	BD	563068
BV605	TIM3	RMT3-23	Biolegend	119721
BV711	TIGIT	1G9	BD	744214
AF488	Thy1.1 (CD90)	OX-7	Biolegend	202505
PE	SLAMF6	13G3	BD	561540
PE-Cy7	LAG-3	C9B7W	eBioscience	25-2231-80
BV786	PD-1	RMP1-30	BD	748264
APC-Cy7	CD45	30-F11	BD	561037
