# Supplementary material for: Immune checkpoint therapy responders display early clonal expansion of tumor infiltrating lymphocytes
Source: Oncoimmunology. 2024 Apr 26;13(1):2345859. doi: 10.1080/2162402X.2024.2345859 (PMC11057660; doi:10.1080/2162402X.2024.2345859)
Supplement: Supplemental Material [file KONI_A_2345859_SM4454.zip › New folder (2)/Kidman2024_SuppTable2.xlsx]

## Sheet: Sheet1
DOME	Version
Data	Provenance	Direct experiment, new data. TRBV CDR3 sequences derived from independent 124 murine tumour samples. Responders (NPos) = 5061912 sequences. Non-responders (NNeg) = 2822255 sequences
	Dataset splits	AB1 Timepoint 0 - Npos = 239642 sequences Nneg = 76538 sequences (Training set) AB1 Timepoint 2 - Npos = 504382 sequences Nneg = 240041 sequences (Test set) AB1 Timepoint 4 - Npos = 968247 sequences Nneg = 407942sequences (Test set) AB1 Timepoint 6 - Npos = 952645 sequences Nneg = 602361 sequences (Test set) RENCA Timepoint 0 - Npos = 403275 sequences Nneg = 285364 sequences (Test set) RENCA Time…
	Redundacy between data splits	Splits were based on experimental setup and outcome. Training and test sets are independent. Animals either responded or not to therapy administered. All mice were inoculated with either AB1 or RENCA tumours. Mice were administered the same therapy; tumours were harvested at different timepoints during therapy. Each tumour is derived from an individual animal and is considered an independent expe…
	Availability of data	Data splits are detailed in Figure 3 of the manuscript. All sequencing is deposited under GEO Accession number 222575 https://www.ncbi.nlm.nih.gov/geo/query/acc.cgi?acc=GSE222575
Optimisation	Algorithm	DeepTCR is a previously published Convolutional Neural Network (Sidhom et al., 2021).
	Meta-Predictions	Not Applicable
	Data Encoding	TRBV CDR3 amino acid residues, and their corresponding V, D, and J genes with variational autoencoder
	Parameters	input vector = 40, convolutional layers = (k = 5, s = 1, n = 32), (k = 3, s = 3, n = 64), (k = 3, s = 3, n = 128), adam optimizer learning rate = 0.001, batch size = 25.
	Features	N = 112. Amino acid sequence information, 64; TCR gene usage, 48
	Fitting	Monte-Carlo cross validation was used to rule out over-fitting, f > 5.
	Regularization	Early stopping, variational loss
	Availability of configuration	https://github.com/22461922Joel/Murine-tumour-dynamics-DeepTCR-2022 https://github.com/sidhomj/DeepTCR
Model	Interpretability	Black box, but features/motifs the neural network identifies can be extracted.
	Output	Regression
	Execution time	Approximately 5 minutes on a desktop PC
	Availability of software	https://github.com/sidhomj/DeepTCR
Evaluation	Evaluation Method	DeepTCR was previously evaluated on independent human TCRb datasets (Sidhom et al., 2022). DeepTCR used in this study to explore data, not as a biomarker or ML development tool.
	Performance measures	Accuracy, sensitivity, specificity, AUC are standard.
	Comparison	Not applicable
	Confidence	Bootstrapping and k-fold cross-validation performed.
	Availability of evaluation	Not applicable
