# Supplementary material for: Immune checkpoint therapy responders display early clonal expansion of tumor infiltrating lymphocytes
Source: Oncoimmunology. 2024 Apr 26;13(1):2345859. doi: 10.1080/2162402X.2024.2345859 (PMC11057660; doi:10.1080/2162402X.2024.2345859)
Supplement: Supplemental Material [file KONI_A_2345859_SM4454.zip › New folder (2)/Kidman2024_TCR_SupplementalTable3.xlsx]

## Sheet: SupplementalTable2
Supp Table 2. CDR3 sequences, length, VDJ gene usage and probablity of model and response predicition
CDR3	v_gene	j_gene	count	Model	Response	Timepoint	AB1	RENCA	AB1_NR	AB1_RS	RENCA_NR	RENCA_RS	CDR3_length
CTCSADPGQGEVFF	TRBV1	TRBJ1-1	37	RENCA	RS	0	0.991627	0.00837335	0.210629	0.789371	0.981677	0.0183227	14
CTCSADRGEVFF	TRBV1	TRBJ1-1	32	RENCA	NR	0	0.9915	0.00849961	0.150458	0.849542	0.979949	0.0200514	12
CTCSADRGRANTEVFF	TRBV1	TRBJ1-1	171	RENCA	NR	0	0.991447	0.00855325	0.696728	0.303272	0.971499	0.0285011	16
CTCSAGTGEGNTEVFF	TRBV1	TRBJ1-1	73	RENCA	NR	0	0.991183	0.00881744	0.150242	0.849758	0.987953	0.012047	16
CTCSADRNTEVFF	TRBV1	TRBJ1-1	32	RENCA	RS	0	0.990844	0.00915605	0.904175	0.095825	0.983313	0.0166875	13
CTCSADLGQNTEVFF	TRBV1	TRBJ1-1	221	AB1	RS	6	0.992525	0.00747458	0.22188	0.77812	0.973944	0.0260557	15
CASSSDRTEVFF	TRBV14	TRBJ1-1	57	RENCA	NR	0	0.990757	0.00924253	0.885207	0.114793	0.945679	0.0543209	12
CTCSALRGTNTEVFF	TRBV1	TRBJ1-1	57	AB1	RS	6	0.992304	0.00769604	0.118563	0.881437	0.974571	0.0254294	15
CTCSAGQGANTEVFF	TRBV1	TRBJ1-1	85	RENCA	NR	0	0.990576	0.00942365	0.0911355	0.908864	0.980908	0.0190917	15
CTCSAGQGANTEVFF	TRBV1	TRBJ1-1	186	RENCA	RS	0	0.990576	0.00942365	0.0911355	0.908864	0.980908	0.0190917	15
CTCSAPFTEVFF	TRBV1	TRBJ1-1	55	RENCA	RS	0	0.990493	0.00950737	0.438439	0.561561	0.982023	0.0179768	12
CTCSAPLGSSYEQYF	TRBV1	TRBJ2-7	30	RENCA	NR	0	0.990487	0.00951346	0.198692	0.801308	0.9828	0.0171999	15
CASSFDANTEVFF	TRBV14	TRBJ1-1	259	RENCA	NR	0	0.990183	0.00981665	0.816118	0.183882	0.963635	0.0363648	13
CTCSASTGTGNTEVFF	TRBV1	TRBJ1-1	90	RENCA	NR	0	0.990151	0.00984874	0.757166	0.242834	0.980905	0.019095	16
CTCSAGEGTEVFF	TRBV1	TRBJ1-1	167	RENCA	NR	0	0.990081	0.00991883	0.128861	0.871139	0.987739	0.0122606	13
CTCSAPLYEQYF	TRBV1	TRBJ2-7	37	RENCA	NR	0	0.99006	0.00994018	0.00902698	0.990973	0.972058	0.027942	12
CTCSAHGTTNTEVFF	TRBV1	TRBJ1-1	21	RENCA	NR	0	0.990038	0.00996158	0.831689	0.168311	0.928498	0.0715024	15
CTCSAGTGDTEVFF	TRBV1	TRBJ1-1	26	RENCA	RS	0	0.990038	0.00996214	0.011284	0.988716	0.985466	0.0145339	14
CASSFVTNTEVFF	TRBV14	TRBJ1-1	23	RENCA	RS	0	0.989954	0.0100457	0.088049	0.911951	0.96409	0.0359102	13
CASSRGTGDYEQYF	TRBV14	TRBJ2-7	38	RENCA	NR	0	0.989805	0.0101946	0.00117438	0.998826	0.801761	0.198239	14
CASSFGGTEVFF	TRBV14	TRBJ1-1	21	RENCA	RS	0	0.989648	0.0103518	0.174036	0.825964	0.893256	0.106744	12
CASSQGLGDYEQYF	TRBV14	TRBJ2-7	25	RENCA	NR	0	0.98955	0.0104496	0.00191846	0.998082	0.873644	0.126356	14
CASSFWGGRYEQYF	TRBV14	TRBJ2-7	24	RENCA	NR	0	0.989409	0.0105914	0.00205704	0.997943	0.626919	0.373081	14
CTCSADRAEVFF	TRBV1	TRBJ1-1	22	RENCA	NR	0	0.98937	0.0106296	0.924004	0.0759963	0.973586	0.0264141	12
CTCSADRAEVFF	TRBV1	TRBJ1-1	21	RENCA	NR	0	0.98937	0.0106296	0.924004	0.0759963	0.973586	0.0264141	12
CTCSIDREGTEVFF	TRBV1	TRBJ1-1	42	RENCA	NR	0	0.989045	0.0109548	0.975728	0.0242719	0.934151	0.0658488	14
CTCSAGVVFF	TRBV1	TRBJ1-1	23	RENCA	RS	0	0.988943	0.0110573	0.192382	0.807619	0.978422	0.021578	10
CTCSANREGEQYF	TRBV1	TRBJ2-7	36	RENCA	RS	0	0.988818	0.0111815	0.670343	0.329657	0.979183	0.0208168	13
CTCSAAGTGTNTEVFF	TRBV1	TRBJ1-1	56	RENCA	NR	0	0.988815	0.0111852	0.989743	0.0102569	0.911568	0.0884322	16
CTCSADLGSYEQYF	TRBV1	TRBJ2-7	96	RENCA	RS	0	0.988604	0.0113961	0.0855443	0.914456	0.912907	0.0870933	14
CTCSAGADTEVFF	TRBV1	TRBJ1-1	50	RENCA	NR	0	0.988589	0.0114107	0.466281	0.533719	0.987088	0.0129124	13
CASSFTSNTEVFF	TRBV14	TRBJ1-1	34	RENCA	NR	0	0.988399	0.0116005	0.151677	0.848323	0.956615	0.0433851	13
CTCSADGTGGTEVFF	TRBV1	TRBJ1-1	47	RENCA	NR	0	0.988366	0.0116338	0.963605	0.0363953	0.89509	0.10491	15
CTCSAGYNTEVFF	TRBV1	TRBJ1-1	57	RENCA	NR	0	0.988228	0.0117718	0.603063	0.396937	0.985321	0.0146789	13
CTCSTRQGTEVFF	TRBV1	TRBJ1-1	29	RENCA	RS	0	0.988024	0.0119759	0.144849	0.855151	0.981759	0.0182405	13
CASSSGGYEQYF	TRBV14	TRBJ2-7	65	RENCA	NR	0	0.987878	0.0121216	0.00254251	0.997457	0.915294	0.0847057	12
CASSIPSGSNTEVFF	TRBV19	TRBJ1-1	23	RENCA	RS	0	0.987875	0.0121252	0.00233779	0.997662	0.970734	0.029266	15
CASSLQRVSSYEQYF	TRBV14	TRBJ2-7	23	RENCA	NR	0	0.987834	0.0121658	0.299882	0.700118	0.813791	0.186209	15
CTCSAGAGLGYEQYF	TRBV1	TRBJ2-7	21	RENCA	RS	0	0.987703	0.0122972	0.41301	0.58699	0.988515	0.0114845	15
CTCSAETGVANTEVFF	TRBV1	TRBJ1-1	98	RENCA	RS	0	0.987577	0.0124232	0.516473	0.483527	0.979181	0.0208186	16
CTCSAGTEVFF	TRBV1	TRBJ1-1	53	RENCA	RS	0	0.987555	0.012445	0.273813	0.726187	0.985257	0.0147429	11
CTCSADLWGGDEQYF	TRBV1	TRBJ2-7	34	RENCA	RS	0	0.987489	0.0125106	0.992255	0.00774524	0.970622	0.0293782	15
CTCSARQGWDTEVFF	TRBV1	TRBJ1-1	156	RENCA	RS	0	0.987271	0.0127291	0.0990646	0.900936	0.969071	0.0309286	15
CTCSATGFTEVFF	TRBV1	TRBJ1-1	70	RENCA	NR	0	0.987123	0.0128772	0.505549	0.494451	0.931504	0.0684956	13
CTCSADRYEQYF	TRBV1	TRBJ2-7	54	RENCA	RS	0	0.987099	0.0129011	0.226959	0.773041	0.970786	0.0292135	12
CTCSAGTGEEYF	TRBV1	TRBJ2-7	24	RENCA	NR	0	0.987097	0.0129027	0.00718364	0.992816	0.98571	0.0142904	12
CTCSADGHANTEVFF	TRBV1	TRBJ1-1	192	RENCA	RS	0	0.987092	0.0129083	0.678253	0.321747	0.821775	0.178225	15
CTCSADQGRAEVFF	TRBV1	TRBJ1-1	33	RENCA	RS	0	0.987073	0.0129271	0.144914	0.855086	0.958914	0.0410863	14
CTCSADAGPYEQYF	TRBV1	TRBJ2-7	220	RENCA	NR	0	0.986967	0.0130332	0.134326	0.865674	0.933091	0.0669091	14
CTCSARTGDEQYF	TRBV1	TRBJ2-7	21	RENCA	RS	0	0.986953	0.0130472	0.0188441	0.981156	0.989238	0.0107618	13
CASSPDRGANTEVFF	TRBV19	TRBJ1-1	117	RENCA	RS	0	0.986799	0.013201	0.0182527	0.981747	0.922086	0.077914	15
CTCSADRGEQYF	TRBV1	TRBJ2-7	91	RENCA	NR	0	0.986741	0.0132586	0.105357	0.894643	0.969464	0.0305357	12
CTCSADRGEQYF	TRBV1	TRBJ2-7	124	RENCA	RS	0	0.986741	0.0132586	0.105357	0.894643	0.969464	0.0305357	12
CASSIAGYTEVFF	TRBV19	TRBJ1-1	99	RENCA	RS	0	0.986568	0.0134315	0.295285	0.704715	0.916136	0.0838638	13
CTCSADRDWGDEQYF	TRBV1	TRBJ2-7	44	RENCA	NR	0	0.986484	0.0135155	0.983795	0.0162049	0.962185	0.037815	15
CTCSAAGTGDTEVFF	TRBV1	TRBJ1-1	27	RENCA	RS	0	0.986352	0.013648	0.787828	0.212172	0.78975	0.21025	15
CASSLGGPEQYF	TRBV14	TRBJ2-7	39	RENCA	RS	0	0.986338	0.0136622	0.0235065	0.976494	0.626201	0.373799	12
CTCSADLHSYEQYF	TRBV1	TRBJ2-7	33	RENCA	RS	0	0.986237	0.0137628	0.295506	0.704494	0.854801	0.145199	14
CTCSAGTGEQYF	TRBV1	TRBJ2-7	48	RENCA	NR	0	0.98621	0.0137896	0.00419678	0.995803	0.984204	0.0157959	12
CTCSEIANTEVFF	TRBV1	TRBJ1-1	55	RENCA	RS	0	0.98613	0.0138696	0.90331	0.0966903	0.985335	0.0146653	13
CTCSAALGGNEQYF	TRBV1	TRBJ2-7	24	RENCA	RS	0	0.986091	0.013909	0.0134758	0.986524	0.782218	0.217782	14
CTCSADPTGGRVFF	TRBV1	TRBJ1-1	255	RENCA	RS	0	0.985962	0.0140383	0.964308	0.0356918	0.976518	0.0234816	14
CASSIGANTEVFF	TRBV19	TRBJ1-1	74	RENCA	RS	0	0.985846	0.0141539	0.267839	0.732161	0.987774	0.0122261	13
CTCSAEAGGVYEQYF	TRBV1	TRBJ2-7	31	RENCA	RS	0	0.985845	0.014155	0.77555	0.22445	0.984753	0.0152472	15
CASSSPTGDYAEQFF	TRBV14	TRBJ2-1	70	RENCA	RS	0	0.985844	0.0141565	0.00123047	0.998769	0.792464	0.207536	15
CTCSATGGVYEQYF	TRBV1	TRBJ2-7	65	RENCA	NR	0	0.985411	0.0145885	0.00247568	0.997524	0.790558	0.209442	14
CTCSAGQGYEQYF	TRBV1	TRBJ2-7	31	RENCA	NR	0	0.985221	0.0147795	0.0380495	0.961951	0.988013	0.011987	13
CTCSADARGTNTEVFF	TRBV1	TRBJ1-1	65	RENCA	RS	0	0.985171	0.0148285	0.995745	0.00425495	0.978946	0.0210542	16
CTCSAGSYEQYF	TRBV1	TRBJ2-7	488	RENCA	RS	0	0.985104	0.0148963	0.0310162	0.968984	0.983681	0.016319	12
CTCSADWGDYEQYF	TRBV1	TRBJ2-7	31	RENCA	NR	0	0.985067	0.0149332	0.103544	0.896456	0.896544	0.103456	14
CASSTGRNTEVFF	TRBV19	TRBJ1-1	27	RENCA	RS	0	0.985055	0.0149451	0.0553395	0.944661	0.977265	0.022735	13
CASSFLGRKYEQYF	TRBV14	TRBJ2-7	22	RENCA	RS	0	0.984922	0.0150779	0.112238	0.887762	0.659912	0.340088	14
CTCSATGTGDTEVFF	TRBV1	TRBJ1-1	24	RENCA	RS	0	0.984493	0.0155072	0.322366	0.677634	0.854747	0.145253	15
CTCSADWGDSYEQYF	TRBV1	TRBJ2-7	22	RENCA	RS	0	0.984232	0.0157683	0.619769	0.380231	0.97954	0.02046	15
CASSRGGNTEVFF	TRBV19	TRBJ1-1	22	RENCA	NR	0	0.984108	0.0158923	0.174939	0.825061	0.932372	0.0676275	13
CTCSADSGGSYEQYF	TRBV1	TRBJ2-7	27	RENCA	NR	0	0.984068	0.0159324	0.859442	0.140558	0.977764	0.0222363	15
CASSPWTGGGTEVFF	TRBV19	TRBJ1-1	36	RENCA	NR	0	0.983983	0.016017	0.00164979	0.99835	0.959286	0.0407141	15
CASSQGLGFYYEQYF	TRBV2	TRBJ2-7	61	RENCA	NR	0	0.983981	0.0160194	0.106228	0.893772	0.987262	0.0127382	15
CASSIAGTTNTEVFF	TRBV19	TRBJ1-1	116	RENCA	NR	0	0.98397	0.0160301	0.762168	0.237832	0.794905	0.205095	15
CASSPGTGGYAEQFF	TRBV14	TRBJ2-1	37	RENCA	NR	0	0.983816	0.0161844	0.00112624	0.998874	0.834709	0.165291	15
CTCSAGRDEQYF	TRBV1	TRBJ2-7	26	RENCA	NR	0	0.98379	0.01621	0.118583	0.881417	0.970609	0.0293913	12
CTCSADEGGSYEQYF	TRBV1	TRBJ2-7	41	RENCA	NR	0	0.983782	0.0162183	0.871171	0.128829	0.972596	0.0274042	15
CTCSATGEVFF	TRBV1	TRBJ1-1	56	RENCA	RS	0	0.983778	0.0162218	0.597547	0.402453	0.938878	0.0611224	11
CTCSADQHTEVFF	TRBV1	TRBJ1-1	65	RENCA	NR	0	0.98365	0.0163497	0.944299	0.0557015	0.974686	0.0253139	13
CTCSADGEVFF	TRBV1	TRBJ1-1	36	RENCA	RS	0	0.983622	0.0163777	0.994348	0.00565224	0.9291	0.0708999	11
CASSFWRDSYAEQFF	TRBV14	TRBJ2-1	28	RENCA	RS	0	0.983595	0.0164046	0.0664109	0.933589	0.541921	0.458079	15
CTCSAGQISYEQYF	TRBV1	TRBJ2-7	26	RENCA	RS	0	0.983401	0.0165994	0.0819134	0.918087	0.916412	0.0835884	14
CTCSADRANTEVFF	TRBV1	TRBJ1-1	23	RENCA	RS	0	0.983295	0.0167045	0.974764	0.0252358	0.922196	0.077804	14
CASSIGGLANTEVFF	TRBV19	TRBJ1-1	24	RENCA	RS	0	0.983273	0.0167269	0.0633619	0.936638	0.882895	0.117105	15
CTCSAGWSSYEQYF	TRBV1	TRBJ2-7	33	RENCA	NR	0	0.983252	0.016748	0.112656	0.887344	0.876549	0.123451	14
CTCSAETYEQYF	TRBV1	TRBJ2-7	66	RENCA	NR	0	0.983061	0.0169386	0.0251188	0.974881	0.977164	0.0228361	12
CASSIGTGTYEQYF	TRBV19	TRBJ2-7	52	RENCA	NR	0	0.982953	0.017047	0.00124907	0.998751	0.895556	0.104444	14
CTCSASTVNTEVFF	TRBV1	TRBJ1-1	48	RENCA	NR	0	0.982854	0.0171462	0.498079	0.501921	0.953604	0.0463958	14
CASSFYPGQPNERLFF	TRBV14	TRBJ1-4	21	RENCA	NR	0	0.982772	0.0172278	0.26086	0.73914	0.947758	0.0522423	16
CTCSALGGGNEQYF	TRBV1	TRBJ2-7	30	RENCA	NR	0	0.982319	0.017681	0.0125463	0.987454	0.807535	0.192466	14
CASSSDNYEQYF	TRBV14	TRBJ2-7	61	RENCA	NR	0	0.982256	0.0177439	0.181707	0.818293	0.886804	0.113196	12
CTCSETGGDYEQYF	TRBV1	TRBJ2-7	75	RENCA	RS	0	0.982198	0.0178018	0.00236322	0.997637	0.806249	0.193752	14
CASSIAGFTEVFF	TRBV19	TRBJ1-1	21	RENCA	RS	0	0.982168	0.0178325	0.817111	0.182889	0.841058	0.158942	13
CASSISAGTANTEVFF	TRBV19	TRBJ1-1	26	RENCA	NR	0	0.982148	0.0178522	0.872221	0.127779	0.976185	0.0238153	16
CTCSADQGNTEVFF	TRBV1	TRBJ1-1	202	RENCA	NR	0	0.981988	0.0180119	0.558781	0.441219	0.960417	0.039583	14
CTCSAAGGRREQYF	TRBV1	TRBJ2-7	64	RENCA	RS	0	0.981705	0.0182946	0.0144344	0.985566	0.705474	0.294526	14
CTCSGRRDEVFF	TRBV1	TRBJ1-1	25	RENCA	NR	0	0.981636	0.0183637	0.600639	0.39936	0.948635	0.0513646	12
CTCSAGQVEQYF	TRBV1	TRBJ2-7	24	RENCA	RS	0	0.98159	0.0184098	0.0914566	0.908543	0.982693	0.0173069	12
CTCSADLEQYF	TRBV1	TRBJ2-7	34	RENCA	NR	0	0.981589	0.0184113	0.983816	0.016184	0.983865	0.0161349	11
CTCSAATGSYAEQFF	TRBV1	TRBJ2-1	26	RENCA	NR	0	0.981467	0.0185333	0.00422599	0.995774	0.916824	0.0831757	15
CTCSADRAEQYF	TRBV1	TRBJ2-7	39	RENCA	NR	0	0.981446	0.0185543	0.739757	0.260243	0.952264	0.047736	12
CASSIGRGEQYF	TRBV19	TRBJ2-7	74	RENCA	NR	0	0.98144	0.0185605	0.00130378	0.998696	0.976442	0.0235578	12
CTCSAPLGFRAEQFF	TRBV1	TRBJ2-1	39	RENCA	RS	0	0.981384	0.0186163	0.0111246	0.988875	0.900434	0.099566	15
CTCSADLGGYAEQFF	TRBV1	TRBJ2-1	38	RENCA	NR	0	0.981347	0.0186531	0.0789178	0.921082	0.870401	0.129599	15
CTCSADGGANSDYTF	TRBV1	TRBJ1-2	42	RENCA	RS	0	0.981308	0.0186921	0.169754	0.830246	0.865162	0.134838	15
CASSHPGGYEQYF	TRBV19	TRBJ2-7	70	RENCA	NR	0	0.981291	0.0187093	0.00182752	0.998172	0.862693	0.137307	13
CTCSAVKEVFF	TRBV1	TRBJ1-1	87	RENCA	NR	0	0.981251	0.0187493	0.872671	0.127329	0.982233	0.0177674	11
CASSIPGHSNTEVFF	TRBV19	TRBJ1-1	97	RENCA	NR	0	0.981232	0.0187681	0.0481882	0.951812	0.782934	0.217066	15
CASSIPGHSNTEVFF	TRBV19	TRBJ1-1	1626	RENCA	RS	0	0.981232	0.0187681	0.0481882	0.951812	0.782934	0.217066	15
CTCSAGTTNTEVFF	TRBV1	TRBJ1-1	160	RENCA	NR	0	0.981228	0.0187715	0.342544	0.657456	0.971458	0.0285421	14
CTCSAGTTNTEVFF	TRBV1	TRBJ1-1	47	RENCA	NR	0	0.981228	0.0187715	0.342544	0.657456	0.971458	0.0285421	14
CTCSADLGQGANERLFF	TRBV1	TRBJ1-4	351	RENCA	RS	0	0.981197	0.0188028	0.82014	0.17986	0.973128	0.0268718	17
CTCSDRAYEQYF	TRBV1	TRBJ2-7	21	RENCA	RS	0	0.981195	0.0188046	0.0521882	0.947812	0.982264	0.0177358	12
CTCSAVWGGAYEQYF	TRBV1	TRBJ2-7	32	RENCA	RS	0	0.980403	0.019597	0.368782	0.631218	0.97954	0.0204601	15
CASSIPGHANTEVFF	TRBV19	TRBJ1-1	55	RENCA	RS	0	0.980296	0.0197042	0.0599696	0.94003	0.68743	0.31257	15
CASSQVGGSYEQYF	TRBV2	TRBJ2-7	25	RENCA	RS	0	0.980269	0.0197308	0.00351553	0.996485	0.863441	0.136559	14
CTCSAWGLSYEQYF	TRBV1	TRBJ2-7	73	RENCA	RS	0	0.98024	0.0197598	0.216504	0.783496	0.808589	0.191411	14
CTCSAAPGQPNERLFF	TRBV1	TRBJ1-4	176	RENCA	RS	0	0.980227	0.0197732	0.486521	0.513479	0.970177	0.0298232	16
CTCSALGGRDEQYF	TRBV1	TRBJ2-7	83	RENCA	RS	0	0.980177	0.0198233	0.00918885	0.990811	0.74249	0.25751	14
CTCSANRGEVFF	TRBV1	TRBJ1-1	26	AB1	RS	0	0.992036	0.00796435	0.0414879	0.958512	0.984775	0.0152245	12
CTCSAEGTGGYEQYF	TRBV1	TRBJ2-7	62	RENCA	RS	0	0.980056	0.0199443	0.981441	0.0185585	0.937457	0.0625433	15
CTCSANRGEVFF	TRBV1	TRBJ1-1	27	AB1	RS	4	0.992036	0.00796435	0.0414879	0.958512	0.984775	0.0152245	12
CASSIPGVYEQYF	TRBV19	TRBJ2-7	117	RENCA	NR	0	0.980045	0.0199555	0.0438048	0.956195	0.892108	0.107892	13
CASSIDLYEQYF	TRBV19	TRBJ2-7	36	RENCA	NR	0	0.979961	0.0200393	0.177366	0.822634	0.962704	0.0372964	12
CTCSGYRGNYAEQFF	TRBV1	TRBJ2-1	93	RENCA	RS	0	0.97991	0.0200902	0.111949	0.888051	0.783143	0.216857	15
CTCSAPGQNYAEQFF	TRBV1	TRBJ2-1	47	RENCA	RS	0	0.979847	0.0201533	0.488791	0.511209	0.516757	0.483243	15
CTCSAAPGANTEVFF	TRBV1	TRBJ1-1	23	AB1	NR	6	0.991742	0.008258	0.0675822	0.932418	0.960953	0.0390466	15
CTCSADGTGYSDYTF	TRBV1	TRBJ1-2	23	RENCA	NR	0	0.979742	0.0202584	0.83007	0.16993	0.874901	0.125099	15
CASSLGTGGSQNTLYF	TRBV14	TRBJ2-4	25	RENCA	NR	0	0.979728	0.0202717	0.0645972	0.935403	0.706313	0.293687	16
CTCSADWNEQYF	TRBV1	TRBJ2-7	34	RENCA	RS	0	0.979657	0.0203429	0.587078	0.412922	0.971351	0.0286487	12
CTCSADRNNYAEQFF	TRBV1	TRBJ2-1	48	RENCA	NR	0	0.979648	0.0203522	0.77559	0.22441	0.859222	0.140778	15
CTCSAEREQYF	TRBV1	TRBJ2-7	28	RENCA	NR	0	0.979597	0.0204032	0.895266	0.104734	0.982177	0.0178232	11
CASTAPGHANTEVFF	TRBV19	TRBJ1-1	1265	RENCA	NR	0	0.979578	0.0204224	0.0132759	0.986724	0.698216	0.301784	15
CTCSARTGGYAEQFF	TRBV1	TRBJ2-1	34	RENCA	RS	0	0.979574	0.020426	0.00410212	0.995898	0.919692	0.0803082	15
CTCSADWVYTEVFF	TRBV1	TRBJ1-1	41	RENCA	NR	0	0.979563	0.0204373	0.741044	0.258956	0.945144	0.0548564	14
CASSLGQGTEVFF	TRBV3	TRBJ1-1	39	RENCA	NR	0	0.979521	0.020479	0.00753984	0.99246	0.933559	0.0664406	13
CTCSALRGGTEVFF	TRBV1	TRBJ1-1	32	AB1	NR	2	0.991531	0.00846868	0.0816332	0.918367	0.970558	0.0294415	14
CTCSAEGDWGYEQYF	TRBV1	TRBJ2-7	175	RENCA	RS	0	0.979506	0.0204936	0.981374	0.0186259	0.913408	0.0865915	15
CTCSASGTGSYEQYF	TRBV1	TRBJ2-7	234	RENCA	NR	0	0.979018	0.0209823	0.988616	0.0113836	0.935369	0.0646308	15
CASSLGTNSGNTLYF	TRBV14	TRBJ1-3	30	RENCA	RS	0	0.978981	0.0210192	0.62308	0.37692	0.953716	0.0462845	15
CASRLDREREQYF	TRBV19	TRBJ2-7	32	RENCA	RS	0	0.978815	0.0211851	0.667916	0.332084	0.932168	0.067832	13
CASSLGNYEQYF	TRBV2	TRBJ2-7	40	RENCA	NR	0	0.978753	0.0212472	0.00295491	0.997045	0.93243	0.0675695	12
CTCSADWGDYAEQFF	TRBV1	TRBJ2-1	29	RENCA	NR	0	0.978591	0.0214092	0.112107	0.887893	0.901828	0.0981716	15
CASSRDWGDYEQYF	TRBV19	TRBJ2-7	33	RENCA	NR	0	0.978485	0.0215153	0.0244883	0.975512	0.748237	0.251763	14
CTCSADRGQGNTLYF	TRBV1	TRBJ1-3	21	RENCA	NR	0	0.978394	0.0216058	0.995596	0.0044039	0.974378	0.0256218	15
CTCSADWGHYAEQFF	TRBV1	TRBJ2-1	108	RENCA	RS	0	0.978294	0.0217056	0.120994	0.879006	0.877345	0.122655	15
CTCSADGTGYEQYF	TRBV1	TRBJ2-7	110	RENCA	NR	0	0.978261	0.0217389	0.860828	0.139172	0.761777	0.238223	14
CTCSAPGNTEVFF	TRBV1	TRBJ1-1	120	AB1	RS	4	0.991422	0.00857816	0.592096	0.407904	0.963388	0.0366117	13
CASRSGTGGYEQYF	TRBV19	TRBJ2-7	36	RENCA	NR	0	0.978094	0.0219063	0.00116595	0.998834	0.877838	0.122161	14
CTCSGTGEGEQYF	TRBV1	TRBJ2-7	46	RENCA	RS	0	0.978086	0.021914	0.497962	0.502038	0.833985	0.166015	13
CASSRQGGTEVFF	TRBV19	TRBJ1-1	52	RENCA	RS	0	0.978063	0.0219369	0.0627302	0.93727	0.766286	0.233714	13
CASSISKNTEVFF	TRBV19	TRBJ1-1	23	RENCA	RS	0	0.977955	0.0220446	0.907201	0.0927986	0.979343	0.0206567	13
CTCSAGGAEQYF	TRBV1	TRBJ2-7	23	RENCA	NR	0	0.977891	0.0221091	0.298123	0.701877	0.942179	0.0578209	12
CTCSADLGSGNTLYF	TRBV1	TRBJ1-3	42	RENCA	RS	0	0.977883	0.0221166	0.982736	0.0172636	0.979482	0.0205182	15
CTCSAYRGPNERLFF	TRBV1	TRBJ1-4	120	RENCA	NR	0	0.977872	0.0221282	0.203896	0.796104	0.973174	0.0268258	15
CTCSADQQGDTEVFF	TRBV1	TRBJ1-1	448	RENCA	RS	0	0.977644	0.0223563	0.958662	0.0413374	0.920497	0.0795032	15
CTCSAGLGGRAEQFF	TRBV1	TRBJ2-1	22	RENCA	NR	0	0.977634	0.022366	0.00806057	0.991939	0.923349	0.0766506	15
CTCSADRGEPNERLFF	TRBV1	TRBJ1-4	92	RENCA	RS	0	0.977561	0.0224392	0.494764	0.505236	0.96417	0.0358296	16
CTCSARLGGREQYF	TRBV1	TRBJ2-7	28	RENCA	RS	0	0.977533	0.0224668	0.0189497	0.98105	0.859676	0.140324	14
CASSRTGGLYF	TRBV19	TRBJ2-7	30	RENCA	NR	0	0.977387	0.0226125	0.00237359	0.997626	0.810813	0.189187	11
CTCSAQSYEQYF	TRBV1	TRBJ2-7	23	RENCA	RS	0	0.97732	0.02268	0.134484	0.865516	0.976525	0.0234756	12
CTCSASGASYAEQFF	TRBV1	TRBJ2-1	21	RENCA	NR	0	0.977188	0.0228118	0.670448	0.329552	0.701037	0.298963	15
CTCSAGLGDQDTQYF	TRBV1	TRBJ2-5	27	RENCA	RS	0	0.977157	0.0228429	0.662816	0.337184	0.967261	0.0327385	15
CTCSAAPQPNSDYTF	TRBV1	TRBJ1-2	25	RENCA	RS	0	0.976949	0.0230512	0.628492	0.371508	0.919035	0.0809652	15
CTCSADGTANSDYTF	TRBV1	TRBJ1-2	32	RENCA	RS	0	0.976896	0.0231041	0.846726	0.153274	0.848234	0.151766	15
CTCSADGTANSDYTF	TRBV1	TRBJ1-2	33	RENCA	RS	0	0.976896	0.0231041	0.846726	0.153274	0.848234	0.151766	15
CASSRDRVDTQYF	TRBV14	TRBJ2-5	22	RENCA	RS	0	0.976739	0.0232612	0.988926	0.0110739	0.763934	0.236066	13
CASSQDANTEVFF	TRBV19	TRBJ1-1	33	RENCA	NR	0	0.976624	0.0233764	0.924698	0.0753019	0.983059	0.0169413	13
CASRSTGEYEQYF	TRBV14	TRBJ2-7	108	RENCA	RS	0	0.976585	0.0234145	0.178154	0.821846	0.869384	0.130616	13
CASSPGGAGEQYF	TRBV2	TRBJ2-7	25	RENCA	NR	0	0.976378	0.0236215	0.150442	0.849558	0.940365	0.0596351	13
CTCSAGDWGVYEQYF	TRBV1	TRBJ2-7	28	RENCA	RS	0	0.976293	0.0237074	0.915321	0.0846785	0.986318	0.0136821	15
CTCRRGGVSSYEQYF	TRBV1	TRBJ2-7	95	RENCA	NR	0	0.975966	0.024034	0.815484	0.184516	0.961654	0.0383465	15
CASTTGTGSSYEQYF	TRBV19	TRBJ2-7	29	RENCA	RS	0	0.975921	0.0240787	0.0108107	0.989189	0.978123	0.0218767	15
CTCSAEAGARSDYTF	TRBV1	TRBJ1-2	140	RENCA	RS	0	0.975905	0.0240952	0.187754	0.812246	0.976111	0.0238888	15
CTCSADTDEQYF	TRBV1	TRBJ2-7	81	RENCA	RS	0	0.975895	0.0241053	0.31597	0.68403	0.959044	0.0409563	12
CTCSAGGEQYF	TRBV1	TRBJ2-7	58	RENCA	NR	0	0.975839	0.0241612	0.724187	0.275813	0.976428	0.023572	11
CTCSAGLFSNERLFF	TRBV1	TRBJ1-4	106	RENCA	RS	0	0.975739	0.0242611	0.330049	0.669951	0.975404	0.0245964	15
CTCSARSPNYAEQFF	TRBV1	TRBJ2-1	41	RENCA	NR	0	0.97558	0.0244195	0.525446	0.474554	0.902874	0.0971259	15
CASSFFRGQGTGNTLYF	TRBV14	TRBJ1-3	25	RENCA	NR	0	0.975566	0.0244338	0.163609	0.836391	0.909165	0.0908349	17
CTCSGDWGNYAEQFF	TRBV1	TRBJ2-1	29	RENCA	NR	0	0.975437	0.0245628	0.341846	0.658154	0.671782	0.328218	15
CTCSGRGYEQYF	TRBV1	TRBJ2-7	28	RENCA	RS	0	0.975241	0.0247585	0.21672	0.78328	0.892787	0.107213	12
CTCSGNWGNYAEQFF	TRBV1	TRBJ2-1	25	RENCA	RS	0	0.974947	0.0250533	0.0579929	0.942007	0.726027	0.273974	15
CASSLGQGANTEVFF	TRBV15	TRBJ1-1	33	RENCA	NR	0	0.974902	0.025098	0.00227813	0.997722	0.943986	0.0560145	15
CTCSADGTGNSDYTF	TRBV1	TRBJ1-2	28	RENCA	NR	0	0.974829	0.0251706	0.878702	0.121298	0.833768	0.166232	15
CTCSADGTGNSDYTF	TRBV1	TRBJ1-2	25	RENCA	RS	0	0.974829	0.0251706	0.878702	0.121298	0.833768	0.166232	15
CTCSRDRGQNTLYF	TRBV1	TRBJ2-4	45	RENCA	NR	0	0.974535	0.0254651	0.599167	0.400833	0.738419	0.261581	14
CTCSADPGGWAEQFF	TRBV1	TRBJ2-1	428	RENCA	RS	0	0.974433	0.0255665	0.111619	0.888381	0.86192	0.13808	15
CASSTGTGGFTEVFF	TRBV14	TRBJ1-1	627	AB1	NR	4	0.991382	0.00861781	0.00138685	0.998613	0.901344	0.098656	15
CASSIRGYEQYF	TRBV19	TRBJ2-7	35	RENCA	RS	0	0.97425	0.02575	0.0468435	0.953156	0.95873	0.0412704	12
CTCSGTENTEVFF	TRBV1	TRBJ1-1	37	RENCA	NR	0	0.974231	0.0257689	0.676496	0.323504	0.970525	0.029475	13
CTCSAGRNTLYF	TRBV1	TRBJ1-3	24	RENCA	NR	0	0.974196	0.0258044	0.933722	0.0662784	0.976806	0.0231944	12
CASSPGTNSGNTLYF	TRBV14	TRBJ1-3	72	RENCA	NR	0	0.974125	0.0258753	0.581474	0.418526	0.969652	0.0303478	15
CASSFNREDERLFF	TRBV14	TRBJ1-4	40	RENCA	NR	0	0.974007	0.0259927	0.31283	0.68717	0.912274	0.0877261	14
CASSILDYEQYF	TRBV19	TRBJ2-7	21	RENCA	RS	0	0.973846	0.0261543	0.0242454	0.975755	0.978833	0.0211671	12
CTCSAARDSGNTLYF	TRBV1	TRBJ1-3	34	RENCA	NR	0	0.973696	0.0263038	0.997081	0.00291946	0.934079	0.0659215	15
CTCSAVRGRGVFF	TRBV1	TRBJ1-1	64	AB1	NR	2	0.991381	0.00861852	0.132132	0.867868	0.98602	0.0139798	13
CTCSAGRDSGNTLYF	TRBV1	TRBJ1-3	59	RENCA	RS	0	0.973563	0.0264367	0.964769	0.0352313	0.975815	0.0241848	15
CASSRTGDEQYF	TRBV14	TRBJ2-7	31	RENCA	RS	0	0.973493	0.0265067	0.134976	0.865024	0.373402	0.626598	12
CTCSAGTNLSNERLFF	TRBV1	TRBJ1-4	40	RENCA	NR	0	0.973252	0.0267485	0.474769	0.525231	0.971402	0.0285978	16
CTCSADKVGGRDEQYF	TRBV1	TRBJ2-7	200	RENCA	NR	0	0.973143	0.0268575	0.971092	0.0289076	0.973592	0.026408	16
CASSFGSSYEQYF	TRBV14	TRBJ2-7	25	RENCA	RS	0	0.972928	0.0270723	0.0974361	0.902564	0.93756	0.0624402	13
CTCSAVRGRGVFF	TRBV1	TRBJ1-1	47	AB1	RS	4	0.991381	0.00861852	0.132132	0.867868	0.98602	0.0139798	13
CASSIRGRANTEVFF	TRBV19	TRBJ1-1	32	RENCA	RS	0	0.972915	0.0270848	0.140272	0.859728	0.902925	0.097075	15
CASSMGVTDTEVFF	TRBV19	TRBJ1-1	48	RENCA	RS	0	0.9729	0.0271002	0.173132	0.826867	0.96895	0.0310499	14
CASSIGLDEQYF	TRBV19	TRBJ2-7	42	RENCA	RS	0	0.972862	0.0271382	0.0244813	0.975519	0.963159	0.036841	12
CTCSDWGSSYEQYF	TRBV1	TRBJ2-7	124	RENCA	RS	0	0.972861	0.0271386	0.467433	0.532567	0.669124	0.330876	14
CTCSAGTGGDEQYF	TRBV1	TRBJ2-7	79	RENCA	RS	0	0.972635	0.0273646	0.00276246	0.997237	0.783136	0.216864	14
CTCSATGGISNERLFF	TRBV1	TRBJ1-4	27	RENCA	RS	0	0.972611	0.0273888	0.190312	0.809688	0.913981	0.0860189	16
CTCSATGGISNERLFF	TRBV1	TRBJ1-4	32	RENCA	RS	0	0.972611	0.0273888	0.190312	0.809688	0.913981	0.0860189	16
CTCSADWGGVDTQYF	TRBV1	TRBJ2-5	109	RENCA	RS	0	0.972497	0.0275027	0.92219	0.0778101	0.927057	0.0729432	15
CTCSADGGSGNTLYF	TRBV1	TRBJ1-3	37	RENCA	NR	0	0.972474	0.0275262	0.966769	0.0332306	0.947738	0.0522621	15
CASSPPLGGYAEQFF	TRBV19	TRBJ2-1	21	RENCA	RS	0	0.972332	0.0276676	0.00122074	0.998779	0.753652	0.246348	15
CTCEGHSYEQYF	TRBV1	TRBJ2-7	32	RENCA	NR	0	0.972329	0.0276713	0.300843	0.699157	0.949577	0.0504232	12
CTCSADRFSNERLFF	TRBV1	TRBJ1-4	112	RENCA	RS	0	0.972287	0.0277135	0.916817	0.0831834	0.953541	0.0464589	15
CTCSADLFSNERLFF	TRBV1	TRBJ1-4	77	RENCA	RS	0	0.972034	0.0279659	0.94699	0.0530099	0.963827	0.0361727	15
CASSIWSYEQYF	TRBV19	TRBJ2-7	40	RENCA	NR	0	0.971944	0.0280559	0.0838347	0.916165	0.974896	0.0251038	12
CASSITNTEVFF	TRBV19	TRBJ1-1	50	RENCA	RS	0	0.971826	0.0281745	0.0925648	0.907435	0.977808	0.0221924	12
CASSSDGANTEVFF	TRBV14	TRBJ1-1	43	RENCA	RS	0	0.971757	0.0282434	0.966687	0.0333134	0.56042	0.43958	14
CTCSAAWGQNTLYF	TRBV1	TRBJ2-4	25	RENCA	RS	0	0.971409	0.0285911	0.232569	0.767431	0.894587	0.105413	14
CASSDYRGTEVFF	TRBV13-1	TRBJ1-1	22	RENCA	RS	0	0.971385	0.0286146	0.142511	0.857489	0.9835	0.0164996	13
CTCSETGTGYAEQFF	TRBV1	TRBJ2-1	565	RENCA	NR	0	0.971375	0.0286249	0.181371	0.818629	0.63643	0.36357	15
CTCSPGTGGNTLYF	TRBV1	TRBJ1-3	25	RENCA	RS	0	0.971191	0.0288093	0.0136007	0.986399	0.951322	0.0486778	14
CTCSADLGPNTGQLYF	TRBV1	TRBJ2-2	96	RENCA	NR	0	0.971167	0.0288332	0.780534	0.219466	0.91799	0.0820096	16
CTCSAQGEYEQYF	TRBV1	TRBJ2-7	51	RENCA	RS	0	0.971142	0.0288576	0.755411	0.244589	0.924243	0.0757573	13
CTCSADPGGREQYF	TRBV1	TRBJ2-7	21	RENCA	RS	0	0.971071	0.0289288	0.107936	0.892064	0.837033	0.162967	14
CASSLVGEDTEVFF	TRBV3	TRBJ1-1	34	RENCA	NR	0	0.971028	0.0289717	0.503786	0.496214	0.739278	0.260722	14
CTCSADLAGVDTQYF	TRBV1	TRBJ2-5	34	RENCA	NR	0	0.970943	0.029057	0.9982	0.00180047	0.900438	0.0995621	15
CASSTGHFSNERLFF	TRBV14	TRBJ1-4	34	RENCA	NR	0	0.970789	0.0292114	0.152461	0.847539	0.91756	0.0824403	15
CTCSADRTGPNERLFF	TRBV1	TRBJ1-4	34	RENCA	RS	0	0.970404	0.0295956	0.995829	0.00417092	0.946097	0.0539029	16
CTCSASTGSGNTLYF	TRBV1	TRBJ1-3	73	RENCA	NR	0	0.970394	0.0296055	0.736245	0.263755	0.981663	0.0183371	15
CASSNGGTINYEQYF	TRBV19	TRBJ2-7	38	RENCA	NR	0	0.969964	0.0300363	0.764918	0.235082	0.939833	0.0601668	15
CASSPDSSYEQYF	TRBV14	TRBJ2-7	22	RENCA	NR	0	0.969833	0.0301671	0.773336	0.226664	0.911941	0.0880591	13
CASSRDWYEQYF	TRBV19	TRBJ2-7	28	RENCA	NR	0	0.96983	0.0301697	0.195017	0.804983	0.865705	0.134295	12
CTCSADRQGSAEQFF	TRBV1	TRBJ2-1	48	RENCA	RS	0	0.969821	0.0301788	0.828035	0.171965	0.740348	0.259652	15
CTCSAETGAGNTLYF	TRBV1	TRBJ1-3	96	RENCA	NR	0	0.969785	0.0302154	0.891176	0.108824	0.978233	0.0217672	15
CTCSAELGGQDTQYF	TRBV1	TRBJ2-5	65	RENCA	NR	0	0.969673	0.030327	0.89096	0.10904	0.937656	0.0623439	15
CTCSADRDSGNTLYF	TRBV1	TRBJ1-3	29	RENCA	NR	0	0.969574	0.0304258	0.998399	0.00160085	0.957363	0.0426366	15
CTCSADRDSGNTLYF	TRBV1	TRBJ1-3	37	RENCA	RS	0	0.969574	0.0304258	0.998399	0.00160085	0.957363	0.0426366	15
CASSLTAQDTQYF	TRBV14	TRBJ2-5	27	RENCA	RS	0	0.969411	0.0305889	0.594889	0.405111	0.822581	0.177419	13
CASSIRGVEQYF	TRBV19	TRBJ2-7	24	RENCA	RS	0	0.969347	0.0306529	0.0676493	0.932351	0.95243	0.0475696	12
CTCSELGFEQYF	TRBV1	TRBJ2-7	37	RENCA	RS	0	0.969225	0.0307747	0.457786	0.542214	0.944315	0.0556849	12
CTCSAESEQYF	TRBV1	TRBJ2-7	27	RENCA	RS	0	0.969034	0.0309656	0.969033	0.0309672	0.98414	0.0158595	11
CTCSAVTGGGNTLYF	TRBV1	TRBJ1-3	26	RENCA	NR	0	0.969033	0.0309666	0.684206	0.315794	0.977427	0.0225731	15
CASSFSGYAEQFF	TRBV14	TRBJ2-1	64	RENCA	NR	0	0.968946	0.0310536	0.185681	0.814319	0.459635	0.540365	13
CTCSAVQGRGNTLYF	TRBV1	TRBJ1-3	25	RENCA	RS	0	0.968838	0.0311623	0.871575	0.128425	0.98117	0.0188305	15
CTCSAPLGGLAETLYF	TRBV1	TRBJ2-3	64	RENCA	RS	0	0.96879	0.0312105	0.398169	0.601831	0.865421	0.134578	16
CTCSAELGRNTLYF	TRBV1	TRBJ2-4	30	RENCA	NR	0	0.968752	0.0312484	0.395934	0.604066	0.912644	0.087356	14
CASSIPGGYFF	TRBV19	TRBJ1-1	47	RENCA	RS	0	0.968185	0.0318147	0.00290263	0.997097	0.848533	0.151467	11
CASSLGDNSYEQYF	TRBV3	TRBJ2-7	62	RENCA	NR	0	0.968156	0.0318441	0.00415681	0.995843	0.788872	0.211128	14
CASSQDRGLVSDYTF	TRBV2	TRBJ1-2	59	RENCA	NR	0	0.968147	0.0318532	0.35837	0.64163	0.944986	0.0550136	15
CTCSAGTGANTEVFF	TRBV1	TRBJ1-1	1307	AB1	RS	2	0.99136	0.00863998	0.035188	0.964812	0.979865	0.0201354	15
CTCSAGLGSQNTLYF	TRBV1	TRBJ2-4	43	RENCA	NR	0	0.96813	0.0318703	0.702312	0.297688	0.9714	0.0285999	15
CTCSAGLGSQNTLYF	TRBV1	TRBJ2-4	28	RENCA	RS	0	0.96813	0.0318703	0.702312	0.297688	0.9714	0.0285999	15
CTCSAGLGSQNTLYF	TRBV1	TRBJ2-4	29	RENCA	NR	0	0.96813	0.0318703	0.702312	0.297688	0.9714	0.0285999	15
CASSPDRANTEVFF	TRBV19	TRBJ1-1	32	RENCA	RS	0	0.968068	0.0319316	0.871723	0.128277	0.862046	0.137954	14
CTCSAGQGFNERLFF	TRBV1	TRBJ1-4	49	RENCA	NR	0	0.967926	0.0320736	0.0996684	0.900332	0.976746	0.0232543	15
CASRAGTVSNERLFF	TRBV14	TRBJ1-4	38	RENCA	RS	0	0.967863	0.0321369	0.0767185	0.923281	0.959492	0.0405083	15
CTCSAGLGAQNTLYF	TRBV1	TRBJ2-4	53	RENCA	RS	0	0.967775	0.0322252	0.82817	0.17183	0.96167	0.03833	15
CTCSAGQGPYNSPLYF	TRBV1	TRBJ1-6	25	RENCA	RS	0	0.967293	0.0327074	0.390985	0.609015	0.9757	0.0243003	16
CTCSAFGGTNTGQLYF	TRBV1	TRBJ2-2	88	RENCA	NR	0	0.967151	0.032849	0.695697	0.304303	0.877843	0.122157	16
CASSPPGLGGVNQDTQYF	TRBV14	TRBJ2-5	32	RENCA	RS	0	0.967111	0.0328893	0.324507	0.675492	0.211924	0.788076	18
CASSIAKGPYAEQFF	TRBV19	TRBJ2-1	65	RENCA	NR	0	0.966856	0.0331437	0.00259217	0.997408	0.832023	0.167978	15
CASRTGDEQYF	TRBV14	TRBJ2-7	22	RENCA	NR	0	0.966749	0.0332514	0.407156	0.592844	0.968287	0.0317129	11
CASSRGTTNTEVFF	TRBV19	TRBJ1-1	22	RENCA	NR	0	0.966671	0.0333285	0.100261	0.899739	0.941246	0.0587541	14
CTCSAPQGAQNTLYF	TRBV1	TRBJ2-4	25	RENCA	RS	0	0.966619	0.0333809	0.849765	0.150234	0.940684	0.0593156	15
CTCSAGYSDYTF	TRBV1	TRBJ1-2	35	RENCA	RS	0	0.966547	0.0334532	0.507392	0.492608	0.948143	0.051857	12
CTCSAEAGSQDTQYF	TRBV1	TRBJ2-5	297	RENCA	RS	0	0.966417	0.0335827	0.884726	0.115274	0.969821	0.0301787	15
CASSIQGVSYEQYF	TRBV19	TRBJ2-7	30	RENCA	NR	0	0.96631	0.0336898	0.0889453	0.911055	0.763278	0.236722	14
CASSQETGANSDYTF	TRBV2	TRBJ1-2	41	RENCA	RS	0	0.9661	0.0339001	0.0058949	0.994105	0.957236	0.0427644	15
CTCSSQTGGAIEQYF	TRBV1	TRBJ2-7	64	RENCA	NR	0	0.966042	0.0339579	0.257164	0.742836	0.966352	0.0336481	15
CASSIKTGGYAEQFF	TRBV19	TRBJ2-1	26	RENCA	NR	0	0.965981	0.0340194	0.00116831	0.998832	0.826479	0.173521	15
CASSIKTGGYAEQFF	TRBV19	TRBJ2-1	43	RENCA	NR	0	0.965981	0.0340194	0.00116831	0.998832	0.826479	0.173521	15
CASSIKTGGYAEQFF	TRBV19	TRBJ2-1	47	RENCA	RS	0	0.965981	0.0340194	0.00116831	0.998832	0.826479	0.173521	15
CASSIKTGGYAEQFF	TRBV19	TRBJ2-1	79	RENCA	NR	0	0.965981	0.0340194	0.00116831	0.998832	0.826479	0.173521	15
CTCSLDSHSGNTLYF	TRBV1	TRBJ1-3	96	RENCA	RS	0	0.96592	0.0340795	0.998254	0.00174618	0.933546	0.0664542	15
CTCSFQTEVFF	TRBV1	TRBJ1-1	31	RENCA	RS	0	0.965905	0.0340956	0.477326	0.522674	0.956548	0.0434521	11
CASSDAHGSNTEVFF	TRBV13-1	TRBJ1-1	40	RENCA	NR	0	0.965812	0.0341878	0.0200387	0.979961	0.970696	0.0293037	15
CASSLAGDTYEQYF	TRBV3	TRBJ2-7	23	RENCA	NR	0	0.965593	0.0344073	0.463941	0.536059	0.0861161	0.913884	14
CTCSADNRANSDYTF	TRBV1	TRBJ1-2	48	RENCA	NR	0	0.965589	0.0344111	0.647286	0.352714	0.91467	0.0853296	15
CTCSAVPGRRGDSDYTF	TRBV1	TRBJ1-2	114	RENCA	NR	0	0.965489	0.0345115	0.227249	0.772751	0.97733	0.0226698	17
CTCSATGGGYNSPLYF	TRBV1	TRBJ1-6	82	RENCA	RS	0	0.965367	0.0346328	0.310573	0.689427	0.888913	0.111087	16
CTCSAGLNTGQLYF	TRBV1	TRBJ2-2	56	RENCA	NR	0	0.965364	0.0346357	0.44662	0.55338	0.967325	0.0326755	14
CTCSAGQTSGNTLYF	TRBV1	TRBJ1-3	156	RENCA	NR	0	0.965318	0.0346817	0.989363	0.0106371	0.9845	0.0155004	15
CTCSDQGNTEVFF	TRBV1	TRBJ1-1	52	RENCA	NR	0	0.965229	0.0347707	0.913767	0.0862328	0.947885	0.0521147	13
CTCSAETNSGNTLYF	TRBV1	TRBJ1-3	243	RENCA	RS	0	0.965208	0.0347917	0.985844	0.0141559	0.982259	0.0177413	15
CASSTRTGGYAEQFF	TRBV19	TRBJ2-1	24	RENCA	RS	0	0.965118	0.0348825	0.0011217	0.998878	0.860882	0.139118	15
CTCSESGTGFYEQYF	TRBV1	TRBJ2-7	70	RENCA	RS	0	0.9651	0.0348996	0.993793	0.00620744	0.902482	0.0975182	15
CTCSAEQGSGNTLYF	TRBV1	TRBJ1-3	74	RENCA	RS	0	0.964431	0.0355689	0.962314	0.0376855	0.982462	0.0175379	15
CTCSADSANTEVFF	TRBV1	TRBJ1-1	26	RENCA	NR	0	0.964332	0.0356684	0.985935	0.0140655	0.952592	0.0474076	14
CTCSAETGGQDTQYF	TRBV1	TRBJ2-5	93	RENCA	NR	0	0.964268	0.0357319	0.812443	0.187557	0.94276	0.0572402	15
CTCSAETGGQDTQYF	TRBV1	TRBJ2-5	393	RENCA	RS	0	0.964268	0.0357319	0.812443	0.187557	0.94276	0.0572402	15
CTCSADGLGVDTQYF	TRBV1	TRBJ2-5	22	RENCA	NR	0	0.964203	0.0357973	0.987868	0.0121321	0.62608	0.37392	15
CASSAPGTGDNTEVFF	TRBV13-1	TRBJ1-1	158	RENCA	NR	0	0.9641	0.0359004	0.834888	0.165112	0.861583	0.138417	16
CTCSADVGSNTGQLYF	TRBV1	TRBJ2-2	25	RENCA	NR	0	0.963907	0.0360931	0.71526	0.28474	0.902405	0.0975953	16
CTCSAGLGAETLYF	TRBV1	TRBJ2-3	49	RENCA	RS	0	0.963842	0.0361576	0.0395149	0.960485	0.944332	0.055668	14
CTCSAQGANYAEQFF	TRBV1	TRBJ2-1	31	RENCA	NR	0	0.963501	0.0364992	0.762571	0.237429	0.532931	0.467069	15
CTCSAEQGTGNTLYF	TRBV1	TRBJ1-3	33	RENCA	NR	0	0.963302	0.0366974	0.995892	0.0041078	0.976877	0.0231228	15
CTCSARTSEQYF	TRBV1	TRBJ2-7	111	RENCA	RS	0	0.962935	0.0370647	0.134531	0.865469	0.971878	0.0281218	12
CASSIWTRSSYEQYF	TRBV19	TRBJ2-7	34	RENCA	NR	0	0.962588	0.0374126	0.203839	0.796161	0.97984	0.0201601	15
CTCSANWGGAQDTQYF	TRBV1	TRBJ2-5	26	RENCA	RS	0	0.962524	0.0374756	0.567182	0.432818	0.912657	0.087343	16
CASSQQGTEVFF	TRBV14	TRBJ1-1	32	RENCA	RS	0	0.962477	0.0375229	0.92237	0.0776297	0.87311	0.12689	12
CTCSADLGWVAETLYF	TRBV1	TRBJ2-3	27	RENCA	NR	0	0.962147	0.0378531	0.798295	0.201705	0.931683	0.0683169	16
CTCSAIEGSDYTF	TRBV1	TRBJ1-2	29	RENCA	NR	0	0.962117	0.0378825	0.113834	0.886166	0.976823	0.0231766	13
CTCSARPNSDYTF	TRBV1	TRBJ1-2	47	RENCA	RS	0	0.962088	0.0379122	0.228549	0.771451	0.981027	0.0189734	13
CTCARDNYAEQFF	TRBV1	TRBJ2-1	24	RENCA	RS	0	0.961966	0.0380335	0.535562	0.464438	0.68542	0.31458	13
CTCSAETTSGNTLYF	TRBV1	TRBJ1-3	39	RENCA	RS	0	0.961839	0.0381606	0.995137	0.00486252	0.981449	0.0185511	15
CASSIPGYAEQFF	TRBV19	TRBJ2-1	27	RENCA	RS	0	0.961788	0.0382119	0.0293073	0.970693	0.686316	0.313684	13
CTCSAEAWGGEQYF	TRBV1	TRBJ2-7	32	RENCA	RS	0	0.961733	0.0382674	0.829488	0.170512	0.89025	0.10975	14
CASSLDNNQDTQYF	TRBV14	TRBJ2-5	23	RENCA	NR	0	0.96171	0.0382903	0.987325	0.0126748	0.185666	0.814334	14
CTCSSTGANTEVFF	TRBV1	TRBJ1-1	21	RENCA	NR	0	0.961662	0.038338	0.602368	0.397632	0.75141	0.24859	14
CASSTDNYEQYF	TRBV19	TRBJ2-7	30	RENCA	RS	0	0.961562	0.0384376	0.0755155	0.924485	0.892285	0.107715	12
CTCSAGTGSQNTLYF	TRBV1	TRBJ2-4	49	RENCA	RS	0	0.961391	0.0386095	0.464172	0.535828	0.972005	0.0279947	15
CASSSSYEQYF	TRBV14	TRBJ2-7	25	RENCA	RS	0	0.961376	0.0386241	0.98326	0.0167394	0.932799	0.0672013	11
CTCSADGNAEQFF	TRBV1	TRBJ2-1	83	RENCA	NR	0	0.961361	0.0386386	0.695237	0.304763	0.822477	0.177523	13
CASSPDWGNYEQYF	TRBV19	TRBJ2-7	37	RENCA	NR	0	0.961336	0.0386644	0.0132253	0.986775	0.744965	0.255035	14
CASSLDGYEQYF	TRBV3	TRBJ2-7	26	RENCA	NR	0	0.961319	0.0386813	0.168971	0.831029	0.401409	0.598591	12
CASSQDRANTEVFF	TRBV19	TRBJ1-1	34	RENCA	RS	0	0.961273	0.0387267	0.978434	0.0215657	0.89068	0.10932	14
CTCSAATAISNERLFF	TRBV1	TRBJ1-4	40	RENCA	RS	0	0.961264	0.0387358	0.849649	0.150351	0.936635	0.0633647	16
CTCSAAGTGYNSPLYF	TRBV1	TRBJ1-6	39	RENCA	RS	0	0.961261	0.0387395	0.995414	0.00458609	0.826913	0.173087	16
CTCSAYTANTEVFF	TRBV1	TRBJ1-1	43	RENCA	NR	0	0.961231	0.0387689	0.5905	0.4095	0.961767	0.0382325	14
CTCSAGYEQYF	TRBV1	TRBJ2-7	74	RENCA	NR	0	0.961214	0.0387864	0.847905	0.152095	0.982936	0.0170635	11
CTCSAGYEQYF	TRBV1	TRBJ2-7	41	RENCA	NR	0	0.961214	0.0387864	0.847905	0.152095	0.982936	0.0170635	11
CTCSAGYEQYF	TRBV1	TRBJ2-7	32	RENCA	RS	0	0.961214	0.0387864	0.847905	0.152095	0.982936	0.0170635	11
CTCSAGYEQYF	TRBV1	TRBJ2-7	26	RENCA	RS	0	0.961214	0.0387864	0.847905	0.152095	0.982936	0.0170635	11
CASGTGGVNYAEQFF	TRBV19	TRBJ2-1	31	RENCA	RS	0	0.961108	0.0388922	0.00807415	0.991926	0.433155	0.566845	15
CASSPDFERLFF	TRBV14	TRBJ1-4	185	RENCA	RS	0	0.961046	0.0389543	0.957742	0.0422583	0.886242	0.113758	12
CTCSAGLGDSAETLYF	TRBV1	TRBJ2-3	30	RENCA	RS	0	0.961024	0.0389758	0.319839	0.680161	0.946433	0.0535675	16
CTCSASLTGANSDYTF	TRBV1	TRBJ1-2	34	RENCA	RS	0	0.960882	0.0391184	0.97309	0.0269103	0.894997	0.105003	16
CTCSAPGSGNTLYF	TRBV1	TRBJ1-3	48	RENCA	RS	0	0.960685	0.0393155	0.838169	0.161831	0.590109	0.409891	14
CTCSAETVSNERLFF	TRBV1	TRBJ1-4	32	RENCA	RS	0	0.960672	0.0393279	0.212362	0.787638	0.972471	0.027529	15
CTCSAAQYERLFF	TRBV1	TRBJ1-4	30	RENCA	NR	0	0.960519	0.0394814	0.72549	0.27451	0.980337	0.0196632	13
CTCSGTGHTEVFF	TRBV1	TRBJ1-1	39	RENCA	NR	0	0.960483	0.0395171	0.453035	0.546965	0.768225	0.231775	13
CTCSEQGGENTEVFF	TRBV1	TRBJ1-1	24	RENCA	RS	0	0.960358	0.0396424	0.0597783	0.940222	0.890455	0.109545	15
CASGDARGRGTEVFF	TRBV13-2	TRBJ1-1	49	RENCA	RS	0	0.960349	0.039651	0.0520324	0.947968	0.622634	0.377366	15
CASSLDSYEQYF	TRBV3	TRBJ2-7	70	RENCA	RS	0	0.960208	0.0397923	0.18303	0.81697	0.798018	0.201983	12
CASSLTGGAETLYF	TRBV14	TRBJ2-3	36	RENCA	NR	0	0.959926	0.0400745	0.00164636	0.998354	0.346496	0.653504	14
CTCLQGEDTEVFF	TRBV1	TRBJ1-1	57	RENCA	NR	0	0.959912	0.0400885	0.896381	0.103619	0.973514	0.0264857	13
CTCSPGLGSQNTLYF	TRBV1	TRBJ2-4	236	RENCA	RS	0	0.959817	0.0401833	0.674861	0.32514	0.964545	0.0354547	15
CTCSPGLGSQNTLYF	TRBV1	TRBJ2-4	28	RENCA	RS	0	0.959817	0.0401833	0.674861	0.32514	0.964545	0.0354547	15
CASSDGTGLTEVFF	TRBV13-1	TRBJ1-1	26	RENCA	RS	0	0.95954	0.0404604	0.00195786	0.998042	0.977293	0.0227074	14
CASSIQTGVYAEQFF	TRBV19	TRBJ2-1	55	RENCA	RS	0	0.95942	0.0405801	0.0013809	0.998619	0.861373	0.138627	15
CASSIHWGTSQNTLYF	TRBV19	TRBJ2-4	32	RENCA	RS	0	0.959249	0.0407512	0.636334	0.363666	0.892024	0.107976	16
CASSIWTGGNAEQFF	TRBV19	TRBJ2-1	72	RENCA	RS	0	0.959208	0.0407921	0.00143696	0.998563	0.855654	0.144346	15
CASSIPGHPNTEVFF	TRBV19	TRBJ1-1	201	RENCA	NR	0	0.958927	0.0410731	0.0775953	0.922405	0.66875	0.33125	15
CASSDARGAVYEQYF	TRBV13-1	TRBJ2-7	44	RENCA	NR	0	0.958687	0.0413129	0.238052	0.761948	0.961767	0.0382334	15
CASSIRGRGYAEQFF	TRBV19	TRBJ2-1	24	RENCA	RS	0	0.958546	0.0414541	0.116597	0.883403	0.690669	0.309331	15
CASSFPGDSDYTF	TRBV14	TRBJ1-2	56	RENCA	NR	0	0.958528	0.0414723	0.11366	0.88634	0.426526	0.573474	13
CASSPGRLTEVFF	TRBV13-1	TRBJ1-1	24	RENCA	RS	0	0.958398	0.041602	0.0479522	0.952048	0.972374	0.0276257	13
CASSSGTGPYEQYF	TRBV16	TRBJ2-7	26	RENCA	RS	0	0.958369	0.0416306	0.00128054	0.998719	0.870963	0.129037	14
CASSPGGDTGQLYF	TRBV14	TRBJ2-2	295	RENCA	RS	0	0.958271	0.0417292	0.140407	0.859593	0.493504	0.506496	14
CASSFLGETSAETLYF	TRBV14	TRBJ2-3	55	RENCA	RS	0	0.958125	0.0418748	0.950267	0.049733	0.678218	0.321782	16
CTCSATGTGDSDYTF	TRBV1	TRBJ1-2	43	RENCA	NR	0	0.95764	0.0423602	0.294372	0.705628	0.824337	0.175663	15
CTCSAPGHSNERLFF	TRBV1	TRBJ1-4	47	RENCA	RS	0	0.9576	0.0423996	0.192702	0.807298	0.822898	0.177102	15
CTCSAPGHSNERLFF	TRBV1	TRBJ1-4	112	RENCA	NR	0	0.9576	0.0423996	0.192702	0.807298	0.822898	0.177102	15
CTCSAGQTISNERLFF	TRBV1	TRBJ1-4	38	RENCA	NR	0	0.9576	0.0424005	0.878514	0.121486	0.969485	0.0305149	16
CTCSAGQTISNERLFF	TRBV1	TRBJ1-4	38	RENCA	RS	0	0.9576	0.0424005	0.878514	0.121486	0.969485	0.0305149	16
CTCSAGDRANTEVFF	TRBV1	TRBJ1-1	33	RENCA	RS	0	0.957556	0.0424438	0.177109	0.822891	0.97889	0.02111	15
CASSIWTGTSQNTLYF	TRBV19	TRBJ2-4	66	RENCA	RS	0	0.957422	0.0425781	0.439541	0.560459	0.90927	0.0907297	16
CASSIPQINYAEQFF	TRBV19	TRBJ2-1	243	RENCA	RS	0	0.95727	0.0427297	0.188822	0.811178	0.775084	0.224916	15
CASSAGTGGYEQYF	TRBV13-1	TRBJ2-7	25	RENCA	NR	0	0.95724	0.0427605	0.00112738	0.998873	0.902894	0.0971061	14
CTCSAEAGENTLYF	TRBV1	TRBJ2-4	114	RENCA	NR	0	0.957205	0.0427949	0.353567	0.646433	0.944027	0.0559726	14
CTCSAEAGENTLYF	TRBV1	TRBJ2-4	1506	RENCA	RS	0	0.957205	0.0427949	0.353567	0.646433	0.944027	0.0559726	14
CASSIVRGSGNTLYF	TRBV19	TRBJ1-3	32	RENCA	RS	0	0.957097	0.0429029	0.541974	0.458026	0.976704	0.0232962	15
CTCSAETPGNTLYF	TRBV1	TRBJ1-3	205	RENCA	NR	0	0.957087	0.0429131	0.628425	0.371575	0.931821	0.0681788	14
CASSSTGDGNTLYF	TRBV14	TRBJ1-3	23	RENCA	RS	0	0.957078	0.0429225	0.244434	0.755566	0.411949	0.588051	14
CASSQDRDEQYF	TRBV2	TRBJ2-7	89	RENCA	RS	0	0.957071	0.0429286	0.901295	0.0987054	0.916224	0.0837758	12
CASSIEGAGYAEQFF	TRBV19	TRBJ2-1	44	RENCA	RS	0	0.95706	0.0429402	0.571195	0.428805	0.529724	0.470276	15
CTCSAAGGQDTQYF	TRBV1	TRBJ2-5	43	RENCA	RS	0	0.956956	0.0430437	0.390149	0.609851	0.375515	0.624486	14
CASSDGTVEVFF	TRBV13-1	TRBJ1-1	68	RENCA	RS	0	0.956727	0.043273	0.00615277	0.993847	0.985633	0.0143666	12
CTCSGDTYAEQFF	TRBV1	TRBJ2-1	71	RENCA	RS	0	0.956604	0.0433962	0.230009	0.769991	0.825489	0.174511	13
CTCSAVQNSDYTF	TRBV1	TRBJ1-2	41	RENCA	RS	0	0.956586	0.0434142	0.259459	0.740541	0.978418	0.0215815	13
CASSKGENTGQLYF	TRBV14	TRBJ2-2	41	RENCA	RS	0	0.956247	0.0437531	0.427749	0.572251	0.907503	0.0924967	14
CTCSAEAGGERLFF	TRBV1	TRBJ1-4	40	RENCA	RS	0	0.956014	0.0439861	0.200638	0.799362	0.974483	0.025517	14
CASGADRGTEVFF	TRBV13-2	TRBJ1-1	95	RENCA	RS	0	0.955983	0.0440174	0.152656	0.847344	0.786736	0.213264	13
CASSIDGEQYF	TRBV19	TRBJ2-7	25	RENCA	RS	0	0.955602	0.0443976	0.933698	0.0663023	0.94742	0.05258	11
CTCSAGDWGGQNTLYF	TRBV1	TRBJ2-4	25	RENCA	RS	0	0.954987	0.045013	0.978033	0.0219668	0.944381	0.0556194	16
CTCSASGNTLYF	TRBV1	TRBJ1-3	46	RENCA	NR	0	0.954972	0.045028	0.99782	0.00218011	0.913642	0.0863582	12
CASSKRGQVFF	TRBV19	TRBJ1-1	46	RENCA	NR	0	0.954805	0.0451954	0.732372	0.267628	0.936612	0.0633885	11
CTCSATGDAEQFF	TRBV1	TRBJ2-1	43	RENCA	NR	0	0.954723	0.0452774	0.191237	0.808763	0.611249	0.388751	13
CASSLETGGEQYF	TRBV16	TRBJ2-7	99	RENCA	RS	0	0.95451	0.0454905	0.00402166	0.995978	0.914343	0.0856573	13
CASSPGTGGPNERLFF	TRBV19	TRBJ1-4	349	RENCA	RS	0	0.954166	0.0458342	0.0162424	0.983758	0.957513	0.0424872	16
CTCSAGDQDTQYF	TRBV1	TRBJ2-5	58	RENCA	RS	0	0.954016	0.0459838	0.962621	0.0373795	0.967647	0.0323527	13
CASSSTGGGSQNTLYF	TRBV19	TRBJ2-4	54	RENCA	RS	0	0.953955	0.0460445	0.220956	0.779044	0.666203	0.333797	16
CTCSASGTGGTGQLYF	TRBV1	TRBJ2-2	25	RENCA	RS	0	0.953953	0.0460474	0.997459	0.00254126	0.763496	0.236504	16
CASSLGDWDYEQYF	TRBV3	TRBJ2-7	21	RENCA	NR	0	0.953843	0.046157	0.0618669	0.938133	0.743997	0.256003	14
CASSMRGHLSYEQYF	TRBV19	TRBJ2-7	42	RENCA	NR	0	0.953666	0.0463337	0.780637	0.219363	0.942581	0.0574189	15
CTCSAGLGGLSQNTLYF	TRBV1	TRBJ2-4	29	RENCA	NR	0	0.953637	0.046363	0.204084	0.795915	0.915438	0.0845621	17
CTCSADWGLPYF	TRBV1	TRBJ2-5	103	RENCA	NR	0	0.953567	0.046433	0.78263	0.21737	0.894008	0.105992	12
CASGDPRNTEVFF	TRBV13-2	TRBJ1-1	30	RENCA	NR	0	0.95335	0.0466501	0.230126	0.769874	0.757628	0.242372	13
CASSLELFIGCF	TRBV3	TRBJ2-7	76	RENCA	NR	0	0.95312	0.0468805	0.662744	0.337256	0.594775	0.405225	12
CTCSARTGEDTQYF	TRBV1	TRBJ2-5	31	RENCA	NR	0	0.952962	0.0470376	0.0760941	0.923906	0.562452	0.437548	14
CASSPGTGGQNTLYF	TRBV14	TRBJ2-4	22	RENCA	NR	0	0.952781	0.0472192	0.255356	0.744644	0.895869	0.104131	15
CTCSAGNQDTQYF	TRBV1	TRBJ2-5	96	RENCA	NR	0	0.952755	0.047245	0.956874	0.0431262	0.952881	0.0471194	13
CTCSAGNQDTQYF	TRBV1	TRBJ2-5	322	RENCA	NR	0	0.952755	0.047245	0.956874	0.0431262	0.952881	0.0471194	13
CTCSAGNQDTQYF	TRBV1	TRBJ2-5	1035	RENCA	NR	0	0.952755	0.047245	0.956874	0.0431262	0.952881	0.0471194	13
CTCSAGNQDTQYF	TRBV1	TRBJ2-5	490	RENCA	RS	0	0.952755	0.047245	0.956874	0.0431262	0.952881	0.0471194	13
CTCSAGNQDTQYF	TRBV1	TRBJ2-5	25	RENCA	RS	0	0.952755	0.047245	0.956874	0.0431262	0.952881	0.0471194	13
CTCSAGNQDTQYF	TRBV1	TRBJ2-5	124	RENCA	RS	0	0.952755	0.047245	0.956874	0.0431262	0.952881	0.0471194	13
CTCSAGNQDTQYF	TRBV1	TRBJ2-5	51	RENCA	RS	0	0.952755	0.047245	0.956874	0.0431262	0.952881	0.0471194	13
CASSLPGQSYNSPLYF	TRBV19	TRBJ1-6	47	RENCA	RS	0	0.952436	0.0475638	0.635895	0.364105	0.478406	0.521594	16
CASSWTGERGTEVFF	TRBV13-1	TRBJ1-1	30	RENCA	NR	0	0.952408	0.0475918	0.200367	0.799633	0.82673	0.17327	15
CASSFDREEQYF	TRBV3	TRBJ2-7	39	RENCA	NR	0	0.952288	0.0477119	0.415179	0.584821	0.755725	0.244275	12
CASGIHANTEVFF	TRBV13-2	TRBJ1-1	130	RENCA	RS	0	0.952105	0.047895	0.381005	0.618995	0.917916	0.0820843	13
CTCSADYEQYF	TRBV1	TRBJ2-7	49	RENCA	RS	0	0.951979	0.048021	0.988033	0.0119674	0.973273	0.0267268	11
CTCSADYEQYF	TRBV1	TRBJ2-7	464	RENCA	RS	0	0.951979	0.048021	0.988033	0.0119674	0.973273	0.0267268	11
CTCSAGQISNERLFF	TRBV1	TRBJ1-4	24	RENCA	NR	0	0.951837	0.0481633	0.285017	0.714983	0.975398	0.0246022	15
CTCSAGQISNERLFF	TRBV1	TRBJ1-4	56	RENCA	NR	0	0.951837	0.0481633	0.285017	0.714983	0.975398	0.0246022	15
CTCSADLGEEVFF	TRBV1	TRBJ1-1	223	AB1	RS	4	0.991334	0.00866554	0.140188	0.859812	0.984677	0.0153234	13
CTCSAGQISNERLFF	TRBV1	TRBJ1-4	45	RENCA	NR	0	0.951837	0.0481633	0.285017	0.714983	0.975398	0.0246022	15
CTCSAGQISNERLFF	TRBV1	TRBJ1-4	36	RENCA	RS	0	0.951837	0.0481633	0.285017	0.714983	0.975398	0.0246022	15
CTCSATGSAEQFF	TRBV1	TRBJ2-1	30	RENCA	RS	0	0.951517	0.0484827	0.266395	0.733605	0.585526	0.414474	13
CTCSAGGRGQDTQYF	TRBV1	TRBJ2-5	39	RENCA	RS	0	0.951469	0.0485312	0.894103	0.105897	0.832728	0.167272	15
CASSLTGWDTEVFF	TRBV16	TRBJ1-1	109	RENCA	NR	0	0.951393	0.0486066	0.182899	0.817101	0.662651	0.337349	14
CASSIWTGGAQNTLYF	TRBV19	TRBJ2-4	32	RENCA	RS	0	0.951368	0.0486317	0.233612	0.766389	0.879031	0.120969	16
CTCSAGGGKNTEVFF	TRBV1	TRBJ1-1	145	AB1	RS	6	0.991296	0.00870412	0.0286159	0.971384	0.970319	0.0296812	15
CTCSPGGNQDTQYF	TRBV1	TRBJ2-5	35	RENCA	RS	0	0.95134	0.04866	0.642422	0.357579	0.437693	0.562307	14
CASSIGGRNEQYF	TRBV19	TRBJ2-7	113	RENCA	NR	0	0.951315	0.0486853	0.179796	0.820204	0.948884	0.0511161	13
CTCSADQASGNTLYF	TRBV1	TRBJ1-3	29	RENCA	NR	0	0.951306	0.048694	0.998553	0.0014466	0.968343	0.0316567	15
CTCSAETGAQNTLYF	TRBV1	TRBJ2-4	22	RENCA	RS	0	0.951259	0.0487406	0.847166	0.152834	0.951644	0.0483561	15
CASSSPGTSNTEVFF	TRBV29	TRBJ1-1	118	RENCA	RS	0	0.95108	0.0489205	0.138989	0.861011	0.718656	0.281344	15
CASSTGTSDYTF	TRBV19	TRBJ1-2	74	RENCA	NR	0	0.95092	0.0490801	0.00392796	0.996072	0.930202	0.0697976	12
CTCSAVQGTGQLYF	TRBV1	TRBJ2-2	40	RENCA	NR	0	0.95056	0.0494404	0.169966	0.830035	0.958923	0.0410775	14
CTCSARGLGVEQYF	TRBV1	TRBJ2-7	89	RENCA	RS	0	0.950404	0.0495962	0.172981	0.827019	0.743058	0.256942	14
CTCSAQNYAEQFF	TRBV1	TRBJ2-1	205	RENCA	RS	0	0.95039	0.0496102	0.171921	0.828079	0.868532	0.131468	13
CTCSADTNTGQLYF	TRBV1	TRBJ2-2	79	RENCA	RS	0	0.950286	0.0497138	0.820767	0.179233	0.949487	0.0505129	14
CTCSATGGQDTQYF	TRBV1	TRBJ2-5	90	RENCA	RS	0	0.950263	0.0497365	0.0448947	0.955105	0.449795	0.550205	14
CASSRTGDEQYF	TRBV2	TRBJ2-7	47	RENCA	NR	0	0.950205	0.0497956	0.15787	0.842129	0.532377	0.467623	12
CTCSADPWGREQYF	TRBV1	TRBJ2-7	131	RENCA	RS	0	0.950047	0.0499535	0.922277	0.0777228	0.822147	0.177853	14
CASIRDRGGNTLYF	TRBV19	TRBJ1-3	36	RENCA	NR	0	0.949889	0.0501113	0.0930673	0.906933	0.513551	0.48645	14
CTCSAGVSGNTLYF	TRBV1	TRBJ1-3	30	RENCA	NR	0	0.949845	0.0501548	0.752139	0.247861	0.858382	0.141618	14
CTCSATTSQNTLYF	TRBV1	TRBJ2-4	40	RENCA	NR	0	0.949789	0.0502106	0.249887	0.750113	0.835304	0.164696	14
CASSIGQGPYNSPLYF	TRBV19	TRBJ1-6	34	RENCA	NR	0	0.949778	0.0502222	0.129328	0.870672	0.968358	0.0316417	16
CTCSAIRGGTEVFF	TRBV1	TRBJ1-1	40	AB1	RS	2	0.991152	0.00884835	0.110343	0.889657	0.958647	0.0413532	14
CASSITGGTNTQYF	TRBV19	TRBJ2-5	50	RENCA	RS	0	0.94959	0.0504103	0.0114121	0.988588	0.385489	0.614511	14
CASSLPGGYEQYF	TRBV14	TRBJ2-7	3053	AB1	NR	6	0.991081	0.00891921	0.00185752	0.998142	0.510544	0.489456	13
CASSLQGGGNERLFF	TRBV14	TRBJ1-4	22	RENCA	RS	0	0.948693	0.051307	0.0511375	0.948863	0.298475	0.701525	15
CASSLTGGINTQYF	TRBV19	TRBJ2-5	32	RENCA	NR	0	0.948437	0.0515628	0.00318128	0.996819	0.172822	0.827178	14
CTCSAQGEGAYEQYF	TRBV1	TRBJ2-7	113	RENCA	NR	0	0.948091	0.0519088	0.957243	0.0427565	0.901858	0.0981418	15
CASSQFTGGGGNTLYF	TRBV2	TRBJ1-3	24	RENCA	RS	0	0.948024	0.0519764	0.83456	0.16544	0.959362	0.0406382	16
CASSQGTGSNQDTQYF	TRBV2	TRBJ2-5	47	RENCA	NR	0	0.947929	0.0520706	0.0447058	0.955294	0.951517	0.0484827	16
CASSDAGGTGKNTEVFF	TRBV13-1	TRBJ1-1	41	RENCA	NR	0	0.947896	0.0521042	0.431976	0.568024	0.838161	0.161839	17
CTCSARQTLSNERLFF	TRBV1	TRBJ1-4	28	RENCA	NR	0	0.947776	0.0522241	0.97681	0.0231895	0.967532	0.032468	16
CTCKLNTGQLYF	TRBV1	TRBJ2-2	79	RENCA	RS	0	0.947644	0.0523558	0.0881047	0.911895	0.858831	0.141168	12
CTCSADQQNTEVFF	TRBV1	TRBJ1-1	94	RENCA	NR	0	0.947486	0.0525139	0.983834	0.0161659	0.947258	0.052742	14
CASSMLWGINQDTQYF	TRBV19	TRBJ2-5	31	RENCA	NR	0	0.947465	0.0525349	0.372491	0.627509	0.926795	0.0732051	16
CASSLGDSSYEQYF	TRBV3	TRBJ2-7	101	RENCA	NR	0	0.947236	0.0527636	0.0238367	0.976163	0.593954	0.406046	14
CTCSASGGQDTQYF	TRBV1	TRBJ2-5	25	RENCA	RS	0	0.947224	0.0527762	0.746986	0.253014	0.410221	0.589779	14
CASSQGGNTLYF	TRBV14	TRBJ2-4	41	RENCA	RS	0	0.947214	0.0527858	0.973025	0.0269752	0.775121	0.224879	12
CASSPQGAREQYF	TRBV2	TRBJ2-7	302	RENCA	NR	0	0.947212	0.0527877	0.332071	0.667929	0.855017	0.144983	13
CASSPQGAREQYF	TRBV2	TRBJ2-7	37	RENCA	RS	0	0.947212	0.0527877	0.332071	0.667929	0.855017	0.144983	13
CASGDGGGRTEVFF	TRBV13-2	TRBJ1-1	31	RENCA	RS	0	0.947041	0.0529594	0.00387313	0.996127	0.837066	0.162934	14
CTCSADWTGDTGQLYF	TRBV1	TRBJ2-2	61	RENCA	RS	0	0.947024	0.0529762	0.996636	0.00336386	0.860952	0.139048	16
CTCSADVLGWEQYF	TRBV1	TRBJ2-7	53	RENCA	NR	0	0.946815	0.053185	0.696727	0.303273	0.605623	0.394377	14
CTCSADPTTGQLYF	TRBV1	TRBJ2-2	28	RENCA	NR	0	0.94681	0.0531904	0.988884	0.0111164	0.947669	0.0523311	14
CTCSAPQNTLYF	TRBV1	TRBJ2-4	44	RENCA	NR	0	0.946327	0.0536731	0.980545	0.0194546	0.941695	0.0583051	12
CASSDNANTEVFF	TRBV13-1	TRBJ1-1	54	RENCA	NR	0	0.946231	0.0537694	0.65705	0.34295	0.98699	0.0130098	13
CASSDNANTEVFF	TRBV13-1	TRBJ1-1	81	RENCA	NR	0	0.946231	0.0537694	0.65705	0.34295	0.98699	0.0130098	13
CASSDNANTEVFF	TRBV13-1	TRBJ1-1	51	RENCA	RS	0	0.946231	0.0537694	0.65705	0.34295	0.98699	0.0130098	13
CASSFRHISNERLFF	TRBV14	TRBJ1-4	27	RENCA	RS	0	0.946197	0.0538027	0.191368	0.808632	0.933498	0.0665021	15
CASSSGQGLNTGQLYF	TRBV19	TRBJ2-2	35	RENCA	NR	0	0.946124	0.0538762	0.110257	0.889743	0.940021	0.0599787	16
CASSLPTGFFAEQFF	TRBV3	TRBJ2-1	44	RENCA	RS	0	0.946074	0.0539259	0.00126424	0.998736	0.425908	0.574092	15
CTCSAGQDTQYF	TRBV1	TRBJ2-5	31	RENCA	RS	0	0.946006	0.0539939	0.950865	0.0491348	0.897062	0.102938	12
CTCSAELGGQNTLYF	TRBV1	TRBJ2-4	51	RENCA	RS	0	0.945909	0.054091	0.909196	0.0908038	0.938548	0.0614514	15
CASSQDGWGDAEQFF	TRBV2	TRBJ2-1	41	RENCA	RS	0	0.94568	0.0543205	0.962573	0.0374273	0.398444	0.601556	15
CASSLGNSGNTLYF	TRBV14	TRBJ1-3	105	RENCA	NR	0	0.945673	0.0543271	0.411286	0.588714	0.478398	0.521602	14
CASSDGHPSYEQYF	TRBV13-1	TRBJ2-7	23	RENCA	RS	0	0.945602	0.0543982	0.0148326	0.985167	0.926952	0.0730481	14
CASSIRGYAEQFF	TRBV19	TRBJ2-1	39	RENCA	RS	0	0.945593	0.0544071	0.0629885	0.937012	0.855164	0.144836	13
CASSIRGYAEQFF	TRBV19	TRBJ2-1	83	RENCA	RS	0	0.945593	0.0544071	0.0629885	0.937012	0.855164	0.144836	13
CASSIRIYAEQFF	TRBV19	TRBJ2-1	47	RENCA	RS	0	0.94559	0.0544096	0.028237	0.971763	0.904831	0.0951693	13
CASSEGGNAEVFF	TRBV13-1	TRBJ1-1	32	RENCA	NR	0	0.945353	0.0546468	0.052455	0.947545	0.975339	0.024661	13
CTCSVGLGGQNTLYF	TRBV1	TRBJ2-4	38	RENCA	NR	0	0.945065	0.0549345	0.866429	0.133571	0.93409	0.06591	15
CTCSAWGGAETLYF	TRBV1	TRBJ2-3	235	RENCA	NR	0	0.945008	0.0549923	0.126489	0.873511	0.846114	0.153886	14
CASSPPGLGGGEQYF	TRBV3	TRBJ2-7	22	RENCA	NR	0	0.944984	0.0550157	0.699406	0.300594	0.355459	0.644541	15
CASSDAGTENTEVFF	TRBV13-1	TRBJ1-1	21	RENCA	NR	0	0.944964	0.055036	0.621713	0.378287	0.798955	0.201045	15
CTCSAEYEQYF	TRBV1	TRBJ2-7	139	RENCA	RS	0	0.944781	0.055219	0.970831	0.029169	0.975425	0.0245747	11
CTCSAEYEQYF	TRBV1	TRBJ2-7	112	RENCA	NR	0	0.944781	0.055219	0.970831	0.029169	0.975425	0.0245747	11
CTCSAEYEQYF	TRBV1	TRBJ2-7	53	RENCA	NR	0	0.944781	0.055219	0.970831	0.029169	0.975425	0.0245747	11
CTCSAEYEQYF	TRBV1	TRBJ2-7	147	RENCA	NR	0	0.944781	0.055219	0.970831	0.029169	0.975425	0.0245747	11
CTCSAEYEQYF	TRBV1	TRBJ2-7	157	RENCA	NR	0	0.944781	0.055219	0.970831	0.029169	0.975425	0.0245747	11
CTCSAEYEQYF	TRBV1	TRBJ2-7	213	RENCA	NR	0	0.944781	0.055219	0.970831	0.029169	0.975425	0.0245747	11
CTCSAEYEQYF	TRBV1	TRBJ2-7	248	RENCA	NR	0	0.944781	0.055219	0.970831	0.029169	0.975425	0.0245747	11
CTCSAEYEQYF	TRBV1	TRBJ2-7	118	RENCA	RS	0	0.944781	0.055219	0.970831	0.029169	0.975425	0.0245747	11
CTCSAEYEQYF	TRBV1	TRBJ2-7	77	RENCA	RS	0	0.944781	0.055219	0.970831	0.029169	0.975425	0.0245747	11
CTCSAEYEQYF	TRBV1	TRBJ2-7	215	RENCA	RS	0	0.944781	0.055219	0.970831	0.029169	0.975425	0.0245747	11
CTCSAEYEQYF	TRBV1	TRBJ2-7	342	RENCA	RS	0	0.944781	0.055219	0.970831	0.029169	0.975425	0.0245747	11
CTCSAEYEQYF	TRBV1	TRBJ2-7	186	RENCA	NR	0	0.944781	0.055219	0.970831	0.029169	0.975425	0.0245747	11
CTCSAEYEQYF	TRBV1	TRBJ2-7	257	RENCA	RS	0	0.944781	0.055219	0.970831	0.029169	0.975425	0.0245747	11
CTCSAEYEQYF	TRBV1	TRBJ2-7	485	RENCA	RS	0	0.944781	0.055219	0.970831	0.029169	0.975425	0.0245747	11
CTCSAEYEQYF	TRBV1	TRBJ2-7	243	RENCA	RS	0	0.944781	0.055219	0.970831	0.029169	0.975425	0.0245747	11
CASSSGTGGERLFF	TRBV19	TRBJ1-4	79	RENCA	RS	0	0.944613	0.0553867	0.00128468	0.998715	0.960888	0.0391122	14
CASSLWDEQYF	TRBV19	TRBJ2-7	23	RENCA	RS	0	0.944593	0.0554067	0.846131	0.153869	0.973083	0.0269168	11
CASSIGGGRRTGQLYF	TRBV19	TRBJ2-2	29	RENCA	NR	0	0.944476	0.0555245	0.224293	0.775707	0.918579	0.0814211	16
CASSSTGGNTEVFF	TRBV15	TRBJ1-1	41	RENCA	NR	0	0.944302	0.0556986	0.003805	0.996195	0.841264	0.158737	14
CASNPGLGEQYF	TRBV13-1	TRBJ2-7	22	RENCA	RS	0	0.944275	0.0557251	0.00148531	0.998515	0.975846	0.0241539	12
CASSLPGQNYNSPLYF	TRBV19	TRBJ1-6	21	RENCA	NR	0	0.943903	0.0560972	0.845779	0.154221	0.327269	0.672731	16
CTCSAAGTGGERLFF	TRBV1	TRBJ1-4	37	RENCA	RS	0	0.943411	0.0565886	0.94916	0.0508398	0.793085	0.206914	15
CTCSAGGASQNTLYF	TRBV1	TRBJ2-4	28	RENCA	RS	0	0.943361	0.0566392	0.896513	0.103487	0.876197	0.123803	15
CASSQELGSGNTLYF	TRBV2	TRBJ1-3	23	RENCA	RS	0	0.94323	0.0567698	0.995242	0.00475762	0.978646	0.021354	15
CASSTGTGNTEVFF	TRBV13-1	TRBJ1-1	73	RENCA	NR	0	0.943183	0.0568172	0.00205396	0.997946	0.954074	0.0459262	14
CTCSADWGTSAETLYF	TRBV1	TRBJ2-3	40	RENCA	NR	0	0.94311	0.0568897	0.849409	0.150591	0.876866	0.123134	16
CASSFDRNTEVFF	TRBV29	TRBJ1-1	29	RENCA	NR	0	0.943028	0.0569715	0.687915	0.312085	0.925539	0.0744614	13
CTCSARVNQDTQYF	TRBV1	TRBJ2-5	37	RENCA	NR	0	0.943024	0.0569758	0.835187	0.164813	0.521325	0.478675	14
CASSIRGRYEQYF	TRBV19	TRBJ2-7	30	RENCA	RS	0	0.943008	0.0569915	0.133021	0.866978	0.94358	0.0564197	13
CTCSAVGGTQNTLYF	TRBV1	TRBJ2-4	41	RENCA	NR	0	0.942639	0.0573606	0.911764	0.0882361	0.9149	0.0850999	15
CTCSARQYQDTQYF	TRBV1	TRBJ2-5	203	RENCA	NR	0	0.94243	0.0575695	0.648228	0.351772	0.582412	0.417588	14
CASSQEWTGYEQYF	TRBV2	TRBJ2-7	21	RENCA	RS	0	0.94242	0.0575795	0.911967	0.0880331	0.842945	0.157055	14
CASTAGTGVWDTQYF	TRBV19	TRBJ2-5	80	RENCA	RS	0	0.942417	0.057583	0.386311	0.613689	0.948654	0.0513464	15
CTCSAEGNTGQLYF	TRBV1	TRBJ2-2	33	RENCA	NR	0	0.942391	0.0576089	0.902599	0.0974012	0.875312	0.124689	14
CASSIRGGAEQFF	TRBV19	TRBJ2-1	29	RENCA	NR	0	0.942351	0.0576491	0.002243	0.997757	0.880191	0.119809	13
CASSLPGGYEQYF	TRBV14	TRBJ2-7	84	AB1	RS	4	0.991081	0.00891921	0.00185752	0.998142	0.510544	0.489456	13
CTCSAQGYAETLYF	TRBV1	TRBJ2-3	36	RENCA	NR	0	0.941893	0.058107	0.383627	0.616373	0.784461	0.215539	14
CTCSAERGAEVFF	TRBV1	TRBJ1-1	47	AB1	RS	0	0.99103	0.00896992	0.214296	0.785704	0.983319	0.0166812	13
CASGMGLGGYEQYF	TRBV13-2	TRBJ2-7	231	RENCA	NR	0	0.941866	0.0581345	0.0016492	0.998351	0.645414	0.354586	14
CTCSQGAGQDTQYF	TRBV1	TRBJ2-5	381	RENCA	RS	0	0.941754	0.0582464	0.278331	0.721669	0.664798	0.335202	14
CASSIKGSYEQYF	TRBV19	TRBJ2-7	240	RENCA	RS	0	0.941683	0.058317	0.239656	0.760344	0.734216	0.265784	13
CTCSADPGSNTEVFF	TRBV1	TRBJ1-1	350	AB1	NR	6	0.991011	0.00898917	0.112855	0.887145	0.97855	0.0214504	15
CASSSGGVNYAEQFF	TRBV3	TRBJ2-1	828	RENCA	RS	0	0.94162	0.0583803	0.0121624	0.987838	0.488762	0.511238	15
CTCSAGDTQYF	TRBV1	TRBJ2-5	26	RENCA	NR	0	0.941587	0.058413	0.947031	0.0529693	0.967829	0.0321706	11
CTCSAGDTQYF	TRBV1	TRBJ2-5	23	RENCA	NR	0	0.941587	0.058413	0.947031	0.0529693	0.967829	0.0321706	11
CTCSAWASEQYF	TRBV1	TRBJ2-7	127	RENCA	NR	0	0.941543	0.0584574	0.510093	0.489907	0.973981	0.0260192	12
CTCSADVDTQYF	TRBV1	TRBJ2-5	113	RENCA	NR	0	0.941461	0.058539	0.997041	0.00295886	0.658893	0.341107	12
CTCSADSDTQYF	TRBV1	TRBJ2-5	32	RENCA	RS	0	0.941369	0.0586307	0.997643	0.00235719	0.853515	0.146485	12
CTCSVWGEGEQFF	TRBV1	TRBJ2-1	95	RENCA	RS	0	0.941087	0.0589131	0.805903	0.194097	0.682836	0.317164	13
CASSMGTGGERLFF	TRBV19	TRBJ1-4	1495	RENCA	RS	0	0.940877	0.0591232	0.00134135	0.998659	0.963938	0.0360618	14
CTCSASGGINYAEQFF	TRBV1	TRBJ2-1	37	RENCA	RS	0	0.940672	0.0593285	0.774818	0.225182	0.711815	0.288185	16
CASSFPPYEQYF	TRBV29	TRBJ2-7	224	RENCA	NR	0	0.940663	0.0593372	0.00233136	0.997669	0.872599	0.127401	12
CTCSARLVGQNTLYF	TRBV1	TRBJ2-4	30	RENCA	NR	0	0.940424	0.0595763	0.927898	0.0721025	0.943931	0.0560688	15
CASSITAHSGNTLYF	TRBV19	TRBJ1-3	23	RENCA	RS	0	0.940357	0.059643	0.880208	0.119792	0.976059	0.0239408	15
CASSSLGGERGQNTLYF	TRBV14	TRBJ2-4	32	RENCA	NR	0	0.940338	0.0596619	0.438378	0.561622	0.788162	0.211838	17
CASRSDSERLFF	TRBV14	TRBJ1-4	28	RENCA	RS	0	0.939919	0.0600811	0.9861	0.0138996	0.903367	0.0966333	12
CASSPRDNANTEVFF	TRBV14	TRBJ1-1	39	RENCA	NR	0	0.939869	0.0601308	0.162753	0.837247	0.950989	0.0490106	15
CTCSNRVGAEQFF	TRBV1	TRBJ2-1	71	RENCA	RS	0	0.939609	0.0603906	0.0464658	0.953534	0.882475	0.117525	13
CTCSLTGTSQNTLYF	TRBV1	TRBJ2-4	55	RENCA	NR	0	0.939418	0.0605818	0.887017	0.112983	0.650798	0.349202	15
CASSHLRGANTEVFF	TRBV5	TRBJ1-1	33	RENCA	RS	0	0.939412	0.0605882	0.0217378	0.978262	0.971626	0.0283735	15
CASSRTGLQDTQYF	TRBV14	TRBJ2-5	79	RENCA	RS	0	0.939409	0.0605912	0.314752	0.685248	0.07723	0.92277	14
CASSPGTGVGNTLYF	TRBV19	TRBJ1-3	59	RENCA	RS	0	0.939192	0.0608082	0.363628	0.636372	0.976285	0.0237153	15
CASGDALGDYEQYF	TRBV13-2	TRBJ2-7	141	RENCA	NR	0	0.939048	0.0609515	0.00333326	0.996667	0.549517	0.450482	14
CASSIWSGGNQDTQYF	TRBV19	TRBJ2-5	37	RENCA	RS	0	0.938768	0.0612323	0.396675	0.603325	0.913543	0.0864573	16
CTCSAGTGGSGNTLYF	TRBV1	TRBJ1-3	164	RENCA	RS	0	0.938551	0.0614488	0.631131	0.368869	0.961141	0.0388593	16
CASSIFGNTLYF	TRBV19	TRBJ1-3	72	RENCA	RS	0	0.938387	0.0616126	0.961277	0.0387234	0.935898	0.0641017	12
CTCSADPGSNTEVFF	TRBV1	TRBJ1-1	5058	AB1	RS	4	0.991011	0.00898917	0.112855	0.887145	0.97855	0.0214504	15
CTCSALRVGTEVFF	TRBV1	TRBJ1-1	102	AB1	RS	2	0.990883	0.00911696	0.345269	0.654731	0.965049	0.0349506	14
CASGDGGNTEVFF	TRBV13-2	TRBJ1-1	40	RENCA	NR	0	0.938217	0.0617831	0.18383	0.81617	0.846517	0.153483	13
CASGDGGNTEVFF	TRBV13-2	TRBJ1-1	71	RENCA	NR	0	0.938217	0.0617831	0.18383	0.81617	0.846517	0.153483	13
CASSFDRDEQYF	TRBV3	TRBJ2-7	26	RENCA	NR	0	0.938204	0.0617957	0.277095	0.722905	0.591688	0.408312	12
CASSFDRDEQYF	TRBV3	TRBJ2-7	71	RENCA	RS	0	0.938204	0.0617957	0.277095	0.722905	0.591688	0.408312	12
CTCSADGTISDYTF	TRBV1	TRBJ1-2	70	RENCA	NR	0	0.93816	0.0618398	0.971391	0.0286087	0.841816	0.158184	14
CTCSALRVGTEVFF	TRBV1	TRBJ1-1	26	AB1	NR	2	0.990883	0.00911696	0.345269	0.654731	0.965049	0.0349506	14
CTCSAGAEQFF	TRBV1	TRBJ2-1	32	RENCA	NR	0	0.938121	0.0618785	0.781718	0.218282	0.944656	0.0553442	11
CASSDVTGSSYEQYF	TRBV13-1	TRBJ2-7	29	RENCA	RS	0	0.93797	0.0620304	0.0204365	0.979564	0.985293	0.0147075	15
CASERGSNTEVFF	TRBV13-2	TRBJ1-1	189	RENCA	RS	0	0.937929	0.0620705	0.413672	0.586328	0.928125	0.0718748	13
CASSIAGHPNSDYTF	TRBV19	TRBJ1-2	79	RENCA	RS	0	0.937843	0.0621573	0.221765	0.778235	0.552397	0.447603	15
CTCSAAQISNERLFF	TRBV1	TRBJ1-4	503	RENCA	RS	0	0.93778	0.0622199	0.733803	0.266197	0.95561	0.0443899	15
CASGDLRGRGEQYF	TRBV13-2	TRBJ2-7	38	RENCA	NR	0	0.937778	0.0622218	0.00818355	0.991816	0.609154	0.390846	14
CTCSETANSDYTF	TRBV1	TRBJ1-2	57	RENCA	NR	0	0.937444	0.0625558	0.199736	0.800264	0.977232	0.0227686	13
CTCSSTVGERLFF	TRBV1	TRBJ1-4	27	RENCA	NR	0	0.9374	0.0626001	0.116718	0.883282	0.970547	0.0294526	13
CASSRDSYAEQFF	TRBV19	TRBJ2-1	24	RENCA	RS	0	0.937174	0.0628263	0.502582	0.497418	0.801833	0.198167	13
CASSSDRGLEQYF	TRBV29	TRBJ2-7	59	RENCA	RS	0	0.937166	0.0628335	0.0705387	0.929461	0.929124	0.0708762	13
CASSDAGGNTEVFF	TRBV13-1	TRBJ1-1	32	RENCA	NR	0	0.937087	0.0629127	0.182465	0.817535	0.805731	0.194269	14
CTCSGTGEDTQYF	TRBV1	TRBJ2-5	83	RENCA	NR	0	0.937074	0.0629265	0.952881	0.0471188	0.771489	0.228511	13
CASSQDGWGSQNTLYF	TRBV2	TRBJ2-4	41	RENCA	NR	0	0.937032	0.0629683	0.998737	0.00126297	0.614968	0.385032	16
CASSAANTEVFF	TRBV13-1	TRBJ1-1	39	RENCA	NR	0	0.936959	0.063041	0.6435	0.3565	0.969376	0.0306237	12
CASSDPGQSSYEQYF	TRBV13-1	TRBJ2-7	57	RENCA	RS	0	0.936926	0.063074	0.801408	0.198592	0.858668	0.141332	15
CTCSAGQSQNTLYF	TRBV1	TRBJ2-4	95	RENCA	RS	0	0.936571	0.0634289	0.923369	0.0766306	0.890443	0.109557	14
CASGDAGGLTEVFF	TRBV13-2	TRBJ1-1	186	RENCA	RS	0	0.936463	0.063537	0.0174967	0.982503	0.585352	0.414648	14
CTCSAQYEQYF	TRBV1	TRBJ2-7	60	RENCA	NR	0	0.936425	0.0635752	0.951904	0.0480963	0.968003	0.0319973	11
CTCSGGQTVSNERLFF	TRBV1	TRBJ1-4	105	RENCA	RS	0	0.936053	0.0639471	0.957033	0.0429673	0.936255	0.0637449	16
CTCSAEAGGGYAEQFF	TRBV1	TRBJ2-1	290	RENCA	NR	0	0.935789	0.0642111	0.731563	0.268437	0.911727	0.0882734	16
CTCSADGTSQNTLYF	TRBV1	TRBJ2-4	36	RENCA	RS	0	0.935773	0.0642273	0.997993	0.00200724	0.872515	0.127485	15
CASSTRTGDQDTQYF	TRBV19	TRBJ2-5	77	RENCA	RS	0	0.935539	0.0644607	0.0635055	0.936495	0.938169	0.061831	15
CTCSVTGGQDTQYF	TRBV1	TRBJ2-5	171	RENCA	NR	0	0.935518	0.0644822	0.12696	0.87304	0.325965	0.674035	14
CTCSAVGTVFSNERLFF	TRBV1	TRBJ1-4	87	RENCA	NR	0	0.93544	0.0645603	0.947168	0.0528322	0.952238	0.0477617	17
CTCSGGQQDTQYF	TRBV1	TRBJ2-5	324	RENCA	NR	0	0.935419	0.0645806	0.993825	0.00617544	0.921798	0.0782024	13
CTCSEQGNTEVFF	TRBV1	TRBJ1-1	68	RENCA	RS	0	0.935253	0.0647472	0.850643	0.149356	0.9511	0.0489001	13
CASSSRTNSGNTLYF	TRBV19	TRBJ1-3	26	RENCA	RS	0	0.935238	0.0647622	0.744388	0.255612	0.980578	0.0194218	15
CASGDEGGRYEQYF	TRBV13-2	TRBJ2-7	24	RENCA	RS	0	0.934854	0.0651458	0.00595435	0.994046	0.485916	0.514084	14
CASSSPLLGGAETLYF	TRBV19	TRBJ2-3	23	RENCA	NR	0	0.934823	0.0651773	0.502729	0.497272	0.570224	0.429776	16
CASGDAFGSYEQYF	TRBV13-2	TRBJ2-7	35	RENCA	NR	0	0.934713	0.0652871	0.00301818	0.996982	0.534539	0.465461	14
CASSIPGQGNTGQLYF	TRBV19	TRBJ2-2	21	RENCA	RS	0	0.934694	0.0653056	0.886471	0.113529	0.511919	0.488081	16
CASSLGTGNTEVFF	TRBV29	TRBJ1-1	31	RENCA	RS	0	0.934666	0.0653342	0.00377081	0.996229	0.878181	0.121819	14
CASSLGTGNTEVFF	TRBV29	TRBJ1-1	48	RENCA	NR	0	0.934666	0.0653342	0.00377081	0.996229	0.878181	0.121819	14
CASSLGTGNTEVFF	TRBV29	TRBJ1-1	86	RENCA	NR	0	0.934666	0.0653342	0.00377081	0.996229	0.878181	0.121819	14
CASSLGTGNTEVFF	TRBV29	TRBJ1-1	344	RENCA	NR	0	0.934666	0.0653342	0.00377081	0.996229	0.878181	0.121819	14
CASSLGTGNTEVFF	TRBV29	TRBJ1-1	91	RENCA	RS	0	0.934666	0.0653342	0.00377081	0.996229	0.878181	0.121819	14
CASSLGTGNTEVFF	TRBV29	TRBJ1-1	97	RENCA	NR	0	0.934666	0.0653342	0.00377081	0.996229	0.878181	0.121819	14
CTCSALRVGTEVFF	TRBV1	TRBJ1-1	35	AB1	NR	6	0.990883	0.00911696	0.345269	0.654731	0.965049	0.0349506	14
CASSLGTGNTEVFF	TRBV29	TRBJ1-1	135	RENCA	RS	0	0.934666	0.0653342	0.00377081	0.996229	0.878181	0.121819	14
CASGDAGGTYEQYF	TRBV13-2	TRBJ2-7	23	RENCA	RS	0	0.934514	0.065486	0.00416179	0.995838	0.352768	0.647232	14
CASSRHNTEVFF	TRBV13-1	TRBJ1-1	146	RENCA	NR	0	0.934502	0.0654981	0.580265	0.419735	0.938987	0.0610129	12
CTCSAMGTSQNTLYF	TRBV1	TRBJ2-4	24	RENCA	RS	0	0.934498	0.0655022	0.996304	0.00369582	0.905395	0.0946054	15
CTCSADLGQGHNSPLYF	TRBV1	TRBJ1-6	37	RENCA	NR	0	0.934139	0.0658605	0.849638	0.150362	0.974678	0.0253224	17
CASSIGGGQDTQYF	TRBV19	TRBJ2-5	32	RENCA	NR	0	0.934047	0.0659529	0.00941261	0.990587	0.426544	0.573456	14
CASGDWGGSYEQYF	TRBV13-2	TRBJ2-7	104	RENCA	RS	0	0.934041	0.0659594	0.00313328	0.996867	0.614783	0.385217	14
CASAAGTGNTEVFF	TRBV29	TRBJ1-1	54	RENCA	NR	0	0.933896	0.0661038	0.0041985	0.995802	0.927436	0.0725642	14
CASGDALGVYEQYF	TRBV13-2	TRBJ2-7	30	RENCA	RS	0	0.933876	0.0661243	0.00354366	0.996456	0.447649	0.552351	14
CASSDDGTEVFF	TRBV13-1	TRBJ1-1	43	RENCA	RS	0	0.933785	0.0662149	0.915127	0.0848729	0.933202	0.0667977	12
CASGAQGGTEVFF	TRBV13-2	TRBJ1-1	38	RENCA	RS	0	0.933595	0.0664051	0.0932169	0.906783	0.656439	0.343561	13
CTCSEWTGQDTQYF	TRBV1	TRBJ2-5	69	RENCA	RS	0	0.93356	0.0664398	0.134974	0.865026	0.520366	0.479634	14
CASSAGTGNTEVFF	TRBV29	TRBJ1-1	489	RENCA	RS	0	0.933499	0.0665015	0.00351486	0.996485	0.944642	0.0553576	14
CTCSGLSDEQYF	TRBV1	TRBJ2-7	31	RENCA	NR	0	0.93262	0.06738	0.651251	0.348748	0.95533	0.0446704	12
CASSPAGKDTQYF	TRBV2	TRBJ2-5	58	RENCA	RS	0	0.932486	0.0675142	0.942619	0.057381	0.733182	0.266819	13
CTCSAERTGGYAEQFF	TRBV1	TRBJ2-1	106	RENCA	RS	0	0.932312	0.0676881	0.990833	0.00916732	0.869007	0.130994	16
CASSHRESQNTLYF	TRBV14	TRBJ2-4	46	RENCA	NR	0	0.932141	0.0678586	0.987325	0.0126752	0.751956	0.248044	14
CTCSGTGGQDTQYF	TRBV1	TRBJ2-5	51	RENCA	RS	0	0.932117	0.0678826	0.232649	0.767351	0.244534	0.755466	14
CTCSAGISAETLYF	TRBV1	TRBJ2-3	48	RENCA	RS	0	0.931912	0.0680884	0.409353	0.590647	0.886924	0.113076	14
CTCSDRGFSNERLFF	TRBV1	TRBJ1-4	45	RENCA	NR	0	0.931765	0.0682347	0.682459	0.317541	0.90444	0.09556	15
CASSIRQGSDYTF	TRBV19	TRBJ1-2	24	RENCA	NR	0	0.931712	0.0682881	0.00265373	0.997346	0.979002	0.0209976	13
CASNPGDYAEQFF	TRBV19	TRBJ2-1	103	RENCA	NR	0	0.931674	0.068326	0.00284778	0.997152	0.913516	0.0864844	13
CTCSGGQTISNERLFF	TRBV1	TRBJ1-4	31	RENCA	RS	0	0.931665	0.068335	0.951059	0.0489406	0.93984	0.0601596	16
CTCSGGQTISNERLFF	TRBV1	TRBJ1-4	26	RENCA	RS	0	0.931665	0.068335	0.951059	0.0489406	0.93984	0.0601596	16
CASSQEGGHPNSDYTF	TRBV2	TRBJ1-2	93	RENCA	NR	0	0.931558	0.0684415	0.723513	0.276487	0.903824	0.0961765	16
CASSRLTGGGTEVFF	TRBV5	TRBJ1-1	36	RENCA	NR	0	0.931452	0.0685479	0.0032904	0.99671	0.953751	0.0462489	15
CTCSADNISNERLFF	TRBV1	TRBJ1-4	33	RENCA	NR	0	0.931361	0.0686394	0.916534	0.0834658	0.951315	0.0486847	15
CASRDWGGAGTGQLYF	TRBV2	TRBJ2-2	28	RENCA	NR	0	0.931244	0.0687562	0.662482	0.337518	0.883903	0.116097	16
CASSLGTEVFF	TRBV29	TRBJ1-1	24	RENCA	NR	0	0.931244	0.0687564	0.0707025	0.929297	0.89935	0.10065	11
CASSVGHYEQYF	TRBV13-1	TRBJ2-7	24	RENCA	NR	0	0.930976	0.069024	0.00543695	0.994563	0.977487	0.0225131	12
CTCSADAEQFF	TRBV1	TRBJ2-1	39	RENCA	RS	0	0.930772	0.069228	0.99314	0.00685938	0.926088	0.0739119	11
CASSETGGHYEQYF	TRBV13-1	TRBJ2-7	27	RENCA	NR	0	0.930593	0.069407	0.00175641	0.998244	0.789787	0.210213	14
CTCSAVGASQNTLYF	TRBV1	TRBJ2-4	52	RENCA	RS	0	0.930389	0.0696105	0.904817	0.0951832	0.863416	0.136584	15
CTCSATGTAETLYF	TRBV1	TRBJ2-3	52	RENCA	RS	0	0.930352	0.0696481	0.332638	0.667362	0.789964	0.210037	14
CASGGGLGGYEQYF	TRBV13-2	TRBJ2-7	87	RENCA	RS	0	0.930193	0.0698069	0.00217732	0.997823	0.584485	0.415515	14
CTCSANTGGPSGNTLYF	TRBV1	TRBJ1-3	22	RENCA	NR	0	0.930114	0.0698857	0.263059	0.736941	0.966807	0.0331928	17
CASSHLTGGGDTEVFF	TRBV5	TRBJ1-1	21	RENCA	NR	0	0.93007	0.0699302	0.0815547	0.918445	0.983877	0.016123	16
CASSLTGDGNTLYF	TRBV19	TRBJ1-3	23	RENCA	NR	0	0.930057	0.0699433	0.148993	0.851007	0.269984	0.730016	14
CASSPDRGNTEVFF	TRBV29	TRBJ1-1	23	RENCA	RS	0	0.929986	0.0700143	0.0541639	0.945836	0.849275	0.150725	14
CTCSAEAGGDTQYF	TRBV1	TRBJ2-5	24	RENCA	NR	0	0.929547	0.0704529	0.532769	0.467231	0.520966	0.479034	14
CTCSALRVGTEVFF	TRBV1	TRBJ1-1	61	AB1	RS	6	0.990883	0.00911696	0.345269	0.654731	0.965049	0.0349506	14
CTCSAEAGGDTQYF	TRBV1	TRBJ2-5	81	RENCA	NR	0	0.929547	0.0704529	0.532769	0.467231	0.520966	0.479034	14
CASQGARGGTEVFF	TRBV14	TRBJ1-1	61	AB1	RS	6	0.990852	0.00914836	0.0155578	0.984442	0.762656	0.237344	14
CTCSSGQSISNERLFF	TRBV1	TRBJ1-4	97	RENCA	RS	0	0.928962	0.0710383	0.92569	0.0743095	0.950394	0.0496061	16
CASSRDNYAEQFF	TRBV19	TRBJ2-1	49	RENCA	NR	0	0.928342	0.0716583	0.498513	0.501487	0.655046	0.344954	13
CASSRDNYAEQFF	TRBV19	TRBJ2-1	340	RENCA	RS	0	0.928342	0.0716583	0.498513	0.501487	0.655046	0.344954	13
CASRLGVSYEQYF	TRBV19	TRBJ2-7	88	RENCA	RS	0	0.928285	0.0717145	0.0572228	0.942777	0.809602	0.190398	13
CASSLRTGNTEVFF	TRBV29	TRBJ1-1	46	RENCA	NR	0	0.928281	0.0717187	0.00304507	0.996955	0.876991	0.123009	14
CASSLSWNTEVFF	TRBV29	TRBJ1-1	63	RENCA	RS	0	0.928247	0.0717534	0.734118	0.265882	0.885309	0.114691	13
CASGASGTVNTEVFF	TRBV13-2	TRBJ1-1	35	RENCA	RS	0	0.927934	0.072066	0.721741	0.278259	0.513199	0.486801	15
CASSIGHSGNTLYF	TRBV19	TRBJ1-3	27	RENCA	NR	0	0.927776	0.0722243	0.564235	0.435765	0.922851	0.0771491	14
CASSRDRVSYEQYF	TRBV29	TRBJ2-7	23	RENCA	RS	0	0.927319	0.0726811	0.174122	0.825878	0.582257	0.417742	14
CASSRDSSYEQYF	TRBV19	TRBJ2-7	42	RENCA	RS	0	0.927294	0.072706	0.929896	0.0701039	0.882764	0.117236	13
CTCSAELAQDTQYF	TRBV1	TRBJ2-5	31	RENCA	NR	0	0.92728	0.0727195	0.992826	0.00717409	0.455582	0.544418	14
CTCSADRNTEVFF	TRBV1	TRBJ1-1	24	AB1	NR	4	0.990844	0.00915605	0.904175	0.095825	0.983313	0.0166875	13
CASSLVRDEQYF	TRBV16	TRBJ2-7	49	RENCA	NR	0	0.927168	0.0728323	0.0381483	0.961852	0.777308	0.222692	12
CASSDATGGAQDEQYF	TRBV13-1	TRBJ2-7	22	RENCA	NR	0	0.927152	0.0728483	0.0318803	0.96812	0.940261	0.0597386	16
CASSMPGPQDTQYF	TRBV19	TRBJ2-5	21	RENCA	NR	0	0.926797	0.0732029	0.767578	0.232423	0.210133	0.789867	14
CASSPRRGTEVFF	TRBV5	TRBJ1-1	67	RENCA	RS	0	0.925861	0.0741394	0.0464937	0.953506	0.982023	0.0179766	13
CASTTGSSYEQYF	TRBV19	TRBJ2-7	35	RENCA	NR	0	0.925484	0.0745162	0.142852	0.857148	0.959058	0.0409423	13
CASSTRGVSNERLFF	TRBV19	TRBJ1-4	30	RENCA	RS	0	0.925386	0.074614	0.0366573	0.963343	0.891132	0.108868	15
CTCSAETASQNTLYF	TRBV1	TRBJ2-4	44	RENCA	NR	0	0.925361	0.0746386	0.922805	0.0771952	0.947375	0.0526253	15
CTCSEQGESSYEQYF	TRBV1	TRBJ2-7	21	RENCA	NR	0	0.925229	0.0747711	0.922121	0.0778787	0.938619	0.0613814	15
CTCSAGEEFSGNTLYF	TRBV1	TRBJ1-3	60	RENCA	NR	0	0.925135	0.0748652	0.997143	0.00285693	0.958767	0.0412332	16
CTCSADTGQANTEVFF	TRBV1	TRBJ1-1	23	AB1	NR	4	0.990801	0.00919926	0.530672	0.469328	0.982102	0.0178984	16
CASSIPLLGSAETLYF	TRBV19	TRBJ2-3	642	RENCA	RS	0	0.92499	0.0750099	0.477584	0.522416	0.67706	0.32294	16
CASRATGYTEVFF	TRBV29	TRBJ1-1	21	RENCA	NR	0	0.924758	0.0752423	0.00689985	0.9931	0.921247	0.0787534	13
CASSDRANTEVFF	TRBV13-1	TRBJ1-1	35	RENCA	NR	0	0.924725	0.0752753	0.490368	0.509632	0.988415	0.0115848	13
CASSIGTVTGQLYF	TRBV19	TRBJ2-2	29	RENCA	NR	0	0.924718	0.0752824	0.0113302	0.98867	0.945141	0.0548587	14
CTCSADTGPNTEVFF	TRBV1	TRBJ1-1	26	AB1	NR	4	0.990778	0.0092222	0.0993389	0.900661	0.968365	0.0316351	15
CASGDAGGSSYEQYF	TRBV13-2	TRBJ2-7	56	RENCA	NR	0	0.924678	0.0753221	0.16011	0.83989	0.632088	0.367912	15
CASSPPGGSTEVFF	TRBV5	TRBJ1-1	47	RENCA	NR	0	0.924652	0.075348	0.00308259	0.996917	0.928178	0.071822	14
CASSAPGQLYF	TRBV19	TRBJ2-2	23	RENCA	RS	0	0.924347	0.0756529	0.635546	0.364454	0.716917	0.283083	11
CASGEELGDYEQYF	TRBV13-2	TRBJ2-7	288	RENCA	RS	0	0.924276	0.0757239	0.010859	0.989141	0.588789	0.411211	14
CASSPDSPSGNTLYF	TRBV19	TRBJ1-3	87	RENCA	NR	0	0.924274	0.0757259	0.997748	0.00225217	0.969668	0.0303316	15
CASSLAGGLSDYTF	TRBV12-1	TRBJ1-2	23	RENCA	RS	0	0.923779	0.0762205	0.0222908	0.977709	0.469178	0.530822	14
CTCSARGTRQNTLYF	TRBV1	TRBJ2-4	153	RENCA	RS	0	0.923437	0.0765627	0.965507	0.0344926	0.924249	0.0757512	15
CTCSGRTGTETLYF	TRBV1	TRBJ2-3	28	RENCA	RS	0	0.922738	0.0772622	0.0750632	0.924937	0.873662	0.126338	14
CTCSADLNTEVFF	TRBV1	TRBJ1-1	27	AB1	NR	2	0.990728	0.00927226	0.958852	0.0411478	0.985473	0.0145266	13
CTCSADSGLGKQFF	TRBV1	TRBJ2-1	1275	RENCA	RS	0	0.922712	0.0772879	0.50164	0.49836	0.687994	0.312006	14
CTCSDSGNTLYF	TRBV1	TRBJ1-3	33	RENCA	NR	0	0.922673	0.0773266	0.998173	0.00182694	0.876875	0.123125	12
CASSLPGTGYEQYF	TRBV29	TRBJ2-7	24	RENCA	RS	0	0.922408	0.0775922	0.140526	0.859474	0.215787	0.784213	14
CASSENWGVYEQYF	TRBV13-1	TRBJ2-7	54	RENCA	NR	0	0.922102	0.0778976	0.00282548	0.997174	0.81535	0.18465	14
CASSIAGGSQNTLYF	TRBV19	TRBJ2-4	33	RENCA	RS	0	0.921963	0.0780375	0.681689	0.318311	0.811591	0.188409	15
CASSRQGYAEQFF	TRBV19	TRBJ2-1	120	RENCA	NR	0	0.921842	0.0781579	0.174633	0.825367	0.388505	0.611495	13
CASSPDWGAENTLYF	TRBV19	TRBJ2-4	41	RENCA	NR	0	0.921731	0.0782687	0.863038	0.136962	0.901804	0.0981957	15
CTCSADTSAETLYF	TRBV1	TRBJ2-3	50	RENCA	NR	0	0.921713	0.0782872	0.53027	0.46973	0.834398	0.165602	14
CTCSAQGGDSPLYF	TRBV1	TRBJ1-6	183	RENCA	RS	0	0.921515	0.0784849	0.220917	0.779083	0.897327	0.102673	14
CASSHRGNSDYTF	TRBV19	TRBJ1-2	30	RENCA	NR	0	0.921282	0.0787177	0.118037	0.881963	0.960896	0.039104	13
CASGVDRGVEQYF	TRBV13-2	TRBJ2-7	30	RENCA	RS	0	0.92124	0.07876	0.101889	0.898111	0.810473	0.189527	13
CTWIEGEQYF	TRBV1	TRBJ2-7	272	RENCA	RS	0	0.921207	0.078793	0.516415	0.483585	0.749818	0.250182	10
CTCSAVQHSDYTF	TRBV1	TRBJ1-2	26	RENCA	NR	0	0.921145	0.078855	0.18583	0.81417	0.971736	0.0282644	13
CASSSDWVYEQYF	TRBV16	TRBJ2-7	21	RENCA	RS	0	0.92103	0.0789698	0.430284	0.569716	0.942051	0.0579488	13
CASSHPGQANTEVFF	TRBV5	TRBJ1-1	22	RENCA	NR	0	0.920724	0.0792759	0.418325	0.581675	0.687288	0.312712	15
CASSHPGQANTEVFF	TRBV5	TRBJ1-1	41	RENCA	RS	0	0.920724	0.0792759	0.418325	0.581675	0.687288	0.312712	15
CASSDPGQGYEQYF	TRBV13-1	TRBJ2-7	25	RENCA	NR	0	0.920572	0.0794283	0.289181	0.710819	0.520177	0.479823	14
CASSPGTDTEVFF	TRBV29	TRBJ1-1	27	RENCA	RS	0	0.92038	0.07962	0.0133516	0.986648	0.94642	0.0535798	13
CASSLGTTANTEVFF	TRBV5	TRBJ1-1	349	RENCA	RS	0	0.920367	0.0796332	0.0415765	0.958423	0.934258	0.0657417	15
CASSDGGSGVFF	TRBV13-1	TRBJ1-1	27	RENCA	NR	0	0.919986	0.0800145	0.638182	0.361818	0.874136	0.125864	12
CTCSRPGHIQNTLYF	TRBV1	TRBJ2-4	50	RENCA	RS	0	0.919969	0.080031	0.954578	0.0454223	0.347433	0.652567	15
CTCSVQGGQNTLYF	TRBV1	TRBJ2-4	49	RENCA	RS	0	0.919894	0.0801056	0.516819	0.483181	0.664876	0.335124	14
CASSPTGGEQYF	TRBV13-1	TRBJ2-7	36	RENCA	NR	0	0.919725	0.080275	0.00140812	0.998592	0.882838	0.117162	12
CASSQLTGSNTEVFF	TRBV5	TRBJ1-1	30	RENCA	NR	0	0.919716	0.0802836	0.0164502	0.98355	0.978995	0.0210046	15
CASSITGEGNTLYF	TRBV19	TRBJ2-4	25	RENCA	NR	0	0.919512	0.0804877	0.564253	0.435747	0.63917	0.36083	14
CATGTGFTEVFF	TRBV13-1	TRBJ1-1	46	RENCA	RS	0	0.919321	0.080679	0.263023	0.736977	0.883623	0.116377	12
CASSGLRTEVFF	TRBV29	TRBJ1-1	28	RENCA	NR	0	0.919217	0.0807833	0.526958	0.473042	0.954103	0.0458969	12
CTCSPTGRGNTLYF	TRBV1	TRBJ2-4	29	RENCA	NR	0	0.919141	0.0808588	0.285719	0.714281	0.481622	0.518378	14
CTCSADYGQNSGNTLYF	TRBV1	TRBJ1-3	24	RENCA	NR	0	0.918962	0.0810377	0.935005	0.0649952	0.947628	0.0523723	17
CASSPRLGANQDTQYF	TRBV3	TRBJ2-5	472	RENCA	RS	0	0.918538	0.0814615	0.173705	0.826295	0.826374	0.173626	16
CASSADWGANYAEQFF	TRBV19	TRBJ2-1	27	RENCA	NR	0	0.918298	0.0817018	0.309571	0.690429	0.846457	0.153543	16
CASSLVGGAQDTQYF	TRBV3	TRBJ2-5	71	RENCA	NR	0	0.918107	0.0818934	0.375712	0.624288	0.376971	0.623029	15
CASSQDGGQGTEVFF	TRBV5	TRBJ1-1	37	RENCA	RS	0	0.91792	0.0820798	0.813089	0.186911	0.906185	0.0938153	15
CTCSGDTISNERLFF	TRBV1	TRBJ1-4	33	RENCA	NR	0	0.917909	0.0820909	0.648877	0.351123	0.921731	0.0782688	15
CASSPRGNSDYTF	TRBV19	TRBJ1-2	26	RENCA	RS	0	0.917805	0.0821951	0.0921456	0.907854	0.955823	0.0441773	13
CTCSADSEQFF	TRBV1	TRBJ2-1	32	RENCA	NR	0	0.91737	0.0826299	0.994161	0.00583898	0.913282	0.0867175	11
CASSQDGWGEGSQYF	TRBV2	TRBJ2-5	24	RENCA	RS	0	0.917067	0.0829334	0.999001	0.000999	0.643875	0.356125	15
CTCSATTSAETLYF	TRBV1	TRBJ2-3	21	RENCA	NR	0	0.917058	0.0829423	0.0576326	0.942367	0.832038	0.167962	14
CTCSATTSAETLYF	TRBV1	TRBJ2-3	23	RENCA	RS	0	0.917058	0.0829423	0.0576326	0.942367	0.832038	0.167962	14
CTCSADLNTEVFF	TRBV1	TRBJ1-1	90	AB1	RS	0	0.990728	0.00927226	0.958852	0.0411478	0.985473	0.0145266	13
CTCSADLNTEVFF	TRBV1	TRBJ1-1	221	AB1	RS	6	0.990728	0.00927226	0.958852	0.0411478	0.985473	0.0145266	13
CTCSADLNTEVFF	TRBV1	TRBJ1-1	21	AB1	RS	4	0.990728	0.00927226	0.958852	0.0411478	0.985473	0.0145266	13
CASGMGIYEQYF	TRBV13-2	TRBJ2-7	92	RENCA	NR	0	0.91693	0.0830697	0.00539502	0.994605	0.884824	0.115176	12
CASGDARHSSYEQYF	TRBV13-2	TRBJ2-7	31	RENCA	RS	0	0.916909	0.0830911	0.352805	0.647195	0.543117	0.456883	15
CTCGTGEDTQYF	TRBV1	TRBJ2-5	28	RENCA	NR	0	0.916668	0.0833318	0.955316	0.0446843	0.62694	0.37306	12
CTCSADLNTEVFF	TRBV1	TRBJ1-1	28	AB1	RS	6	0.990728	0.00927226	0.958852	0.0411478	0.985473	0.0145266	13
CASSQDGGRNTEVFF	TRBV5	TRBJ1-1	40	RENCA	RS	0	0.916504	0.0834964	0.554378	0.445622	0.878417	0.121583	15
CASSDDGVGYF	TRBV13-1	TRBJ2-7	32	RENCA	RS	0	0.91647	0.0835299	0.815617	0.184383	0.877588	0.122412	11
CASSFGGQGDTQYF	TRBV14	TRBJ2-5	66	RENCA	NR	0	0.916402	0.0835981	0.524261	0.475739	0.124218	0.875782	14
CASSITGVTGQLYF	TRBV19	TRBJ2-2	21	RENCA	NR	0	0.916399	0.083601	0.0537302	0.94627	0.788021	0.211979	14
CTCSRGRPNERLFF	TRBV1	TRBJ1-4	58	RENCA	RS	0	0.916026	0.0839737	0.301435	0.698565	0.926058	0.0739421	14
CASSLVGGAGTQYF	TRBV3	TRBJ2-5	27	RENCA	NR	0	0.915974	0.0840258	0.0115315	0.988468	0.0974977	0.902502	14
CTCSADLTGKNTLYF	TRBV1	TRBJ2-4	92	RENCA	RS	0	0.915937	0.0840634	0.998701	0.00129919	0.935476	0.0645241	15
CASSDRRVEQYF	TRBV13-1	TRBJ2-7	38	RENCA	NR	0	0.915444	0.0845557	0.02745	0.97255	0.971767	0.0282334	12
CASSSRGSYEQYF	TRBV19	TRBJ2-7	30	RENCA	RS	0	0.915268	0.0847318	0.297872	0.702128	0.870245	0.129755	13
CTCSGTGTGQDTQYF	TRBV1	TRBJ2-5	21	RENCA	NR	0	0.915193	0.0848072	0.907713	0.092287	0.54833	0.45167	15
CASSQDPGVERLFF	TRBV2	TRBJ1-4	22	RENCA	RS	0	0.914966	0.0850342	0.415265	0.584735	0.961462	0.0385382	14
CASGEGWGGYEQYF	TRBV13-2	TRBJ2-7	68	RENCA	NR	0	0.914859	0.085141	0.00182023	0.99818	0.575327	0.424673	14
CTCSADWDAETLYF	TRBV1	TRBJ2-3	25	RENCA	NR	0	0.914429	0.0855713	0.778823	0.221177	0.801257	0.198743	14
CASSSDSNERLFF	TRBV19	TRBJ1-4	39	RENCA	RS	0	0.914277	0.0857231	0.934993	0.065007	0.977457	0.0225431	13
CTCSEGQFSNERLFF	TRBV1	TRBJ1-4	92	RENCA	RS	0	0.914221	0.0857793	0.323776	0.676224	0.966877	0.0331232	15
CTCSPRLGGDYAEQFF	TRBV1	TRBJ2-1	104	RENCA	NR	0	0.914183	0.0858171	0.196192	0.803808	0.864618	0.135382	16
CASSLDWGGSYEQYF	TRBV29	TRBJ2-7	23	RENCA	RS	0	0.914126	0.085874	0.255082	0.744918	0.7557	0.2443	15
CTCSAGANTEVFF	TRBV1	TRBJ1-1	81	AB1	RS	6	0.990708	0.00929195	0.56355	0.43645	0.990481	0.00951882	13
CASSLEGLGDYEQYF	TRBV3	TRBJ2-7	27	RENCA	NR	0	0.913955	0.0860449	0.763973	0.236027	0.222475	0.777525	15
CASSAGGTEVFF	TRBV14	TRBJ1-1	564	AB1	RS	0	0.990688	0.00931259	0.248293	0.751707	0.948661	0.0513396	12
CTCSALRDTEVFF	TRBV1	TRBJ1-1	107	AB1	RS	0	0.990687	0.00931348	0.634421	0.365579	0.981723	0.018277	13
CASSLGQGAVEQYF	TRBV29	TRBJ2-7	33	RENCA	RS	0	0.913829	0.0861708	0.0014849	0.998515	0.661954	0.338046	14
CTCSAVAGANTEVFF	TRBV1	TRBJ1-1	472	AB1	NR	6	0.990668	0.00933151	0.109403	0.890597	0.980864	0.019136	15
CTCSAGTSQDTQYF	TRBV1	TRBJ2-5	43	RENCA	NR	0	0.913749	0.0862506	0.449167	0.550833	0.489296	0.510704	14
CASGEGRAEVFF	TRBV13-2	TRBJ1-1	46	RENCA	RS	0	0.913514	0.0864863	0.0890708	0.910929	0.847425	0.152575	12
CASSRDSNERLFF	TRBV19	TRBJ1-4	54	RENCA	NR	0	0.913463	0.0865366	0.968501	0.0314994	0.967223	0.0327774	13
CASSQLQGTNTEVFF	TRBV5	TRBJ1-1	35	RENCA	NR	0	0.913446	0.0865544	0.295929	0.704071	0.972918	0.0270818	15
CTCSASSYNSPLYF	TRBV1	TRBJ1-6	50	RENCA	NR	0	0.913427	0.0865725	0.98269	0.0173097	0.938616	0.0613843	14
CASSAPGQNYAEQFF	TRBV13-1	TRBJ2-1	38	RENCA	RS	0	0.913366	0.0866342	0.406762	0.593238	0.415101	0.584899	15
CASSIWTGSQNTLYF	TRBV19	TRBJ2-4	21	RENCA	NR	0	0.913153	0.0868475	0.427409	0.572591	0.958261	0.0417389	15
CASSRDRKLAYEQYF	TRBV13-1	TRBJ2-7	76	RENCA	RS	0	0.912977	0.0870227	0.99387	0.00613029	0.861441	0.138559	15
CASSLGEWGTEVFF	TRBV29	TRBJ1-1	30	RENCA	RS	0	0.91274	0.0872598	0.274086	0.725915	0.849615	0.150385	14
CASTGPNYAEQFF	TRBV19	TRBJ2-1	43	RENCA	NR	0	0.912434	0.0875658	0.0769831	0.923017	0.713143	0.286857	13
CTCSADSTVNERLFF	TRBV1	TRBJ1-4	21	RENCA	NR	0	0.912426	0.0875738	0.986105	0.0138952	0.966853	0.0331472	15
CASSRDRTEVFF	TRBV14	TRBJ1-1	1367	AB1	RS	6	0.990642	0.00935839	0.948346	0.0516538	0.877878	0.122122	12
CTCSALRDREVFF	TRBV1	TRBJ1-1	21	AB1	NR	0	0.990634	0.00936609	0.398549	0.601451	0.980792	0.0192077	13
CASSITGGSSAETLYF	TRBV19	TRBJ2-3	33	RENCA	NR	0	0.912279	0.0877214	0.0386754	0.961325	0.827694	0.172306	16
CASSAGTANTEVFF	TRBV13-1	TRBJ1-1	34	RENCA	NR	0	0.912065	0.0879348	0.0419036	0.958096	0.962107	0.0378929	14
CASSAGTANTEVFF	TRBV13-1	TRBJ1-1	36	RENCA	RS	0	0.912065	0.0879348	0.0419036	0.958096	0.962107	0.0378929	14
CASSLGHQDTQYF	TRBV3	TRBJ2-5	30	RENCA	RS	0	0.911945	0.0880548	0.740662	0.259338	0.780135	0.219865	13
CASSIFWGSQNTLYF	TRBV19	TRBJ2-4	31	RENCA	NR	0	0.911359	0.0886414	0.591472	0.408528	0.951413	0.0485866	15
CASSWGGAQNTLYF	TRBV19	TRBJ2-4	135	RENCA	RS	0	0.91098	0.0890202	0.704331	0.295669	0.650847	0.349153	14
CTCSALRDREVFF	TRBV1	TRBJ1-1	200	AB1	RS	4	0.990634	0.00936609	0.398549	0.601451	0.980792	0.0192077	13
CTCSLGQGANTEVFF	TRBV1	TRBJ1-1	31	AB1	NR	6	0.990617	0.0093832	0.0800039	0.919996	0.962694	0.0373061	15
CASSDFGALYEQYF	TRBV13-1	TRBJ2-7	51	RENCA	RS	0	0.910443	0.0895571	0.571902	0.428098	0.704081	0.295919	14
CASRATTEVFF	TRBV13-1	TRBJ1-1	21	RENCA	RS	0	0.910038	0.0899623	0.0175696	0.98243	0.977964	0.0220363	11
CASSRTGGTEVFF	TRBV5	TRBJ1-1	53	RENCA	NR	0	0.909776	0.0902237	0.0279216	0.972078	0.841821	0.158179	13
CTCSAEEGVQNTLYF	TRBV1	TRBJ2-4	135	RENCA	RS	0	0.909187	0.0908132	0.963306	0.0366941	0.936657	0.0633435	15
CTCRQGRDTQYF	TRBV1	TRBJ2-5	44	RENCA	RS	0	0.908958	0.0910416	0.985555	0.0144447	0.841947	0.158053	12
CASSLGLYEQYF	TRBV14	TRBJ2-7	28	AB1	RS	0	0.990612	0.00938779	0.00241257	0.997587	0.903092	0.0969077	12
CASSPTTGGRNTLYF	TRBV19	TRBJ2-4	25	RENCA	NR	0	0.908888	0.0911123	0.270797	0.729203	0.92062	0.0793799	15
CASSPTGGHERLFF	TRBV19	TRBJ1-4	26	RENCA	NR	0	0.908648	0.0913522	0.00140187	0.998598	0.862558	0.137442	14
CTCSALDGRVFF	TRBV1	TRBJ1-1	37	AB1	NR	4	0.990604	0.00939614	0.107812	0.892188	0.989149	0.0108508	12
CASMGRDYAEQFF	TRBV14	TRBJ2-1	22	RENCA	RS	0	0.908528	0.0914722	0.0984621	0.901538	0.781307	0.218693	13
CTCDLGQGKVFF	TRBV1	TRBJ1-1	7578	AB1	RS	6	0.990603	0.00939731	0.0916367	0.908363	0.975851	0.024149	12
CTCSAVRVANTEVFF	TRBV1	TRBJ1-1	29	AB1	NR	2	0.990591	0.00940938	0.16542	0.83458	0.969975	0.0300245	15
CASSQDSGANTEVFF	TRBV5	TRBJ1-1	37	RENCA	NR	0	0.908309	0.0916909	0.642949	0.357051	0.966927	0.0330734	15
CASSQDSGANTEVFF	TRBV5	TRBJ1-1	55	RENCA	NR	0	0.908309	0.0916909	0.642949	0.357051	0.966927	0.0330734	15
CASGDGGWGGGEQYF	TRBV13-2	TRBJ2-7	30	RENCA	RS	0	0.908243	0.091757	0.921989	0.0780109	0.658258	0.341742	15
CTCSAVGAQDTQYF	TRBV1	TRBJ2-5	153	RENCA	NR	0	0.908199	0.0918015	0.894074	0.105926	0.349382	0.650618	14
CASSDRGNSDYTF	TRBV19	TRBJ1-2	92	RENCA	NR	0	0.907913	0.0920867	0.134883	0.865117	0.967308	0.0326923	13
CASSQPGHPNTEVFF	TRBV2	TRBJ1-1	42	RENCA	RS	0	0.90774	0.0922597	0.464934	0.535066	0.673858	0.326142	15
CTCSATRQGQNTLYF	TRBV1	TRBJ2-4	66	RENCA	NR	0	0.907128	0.0928724	0.936601	0.063399	0.878689	0.121311	15
CTCSAGQSGNTLYF	TRBV1	TRBJ1-3	25	RENCA	NR	0	0.90708	0.09292	0.810843	0.189157	0.936972	0.0630282	14
CASSIEANTGQLYF	TRBV19	TRBJ2-2	21	RENCA	RS	0	0.906743	0.0932571	0.857614	0.142386	0.942889	0.0571112	14
CASGDGGTGGYTEVFF	TRBV13-2	TRBJ1-1	43	RENCA	RS	0	0.906448	0.0935516	0.805602	0.194399	0.742714	0.257286	16
CASGDKEVFF	TRBV13-2	TRBJ1-1	152	RENCA	RS	0	0.906265	0.0937347	0.260967	0.739033	0.758253	0.241747	10
CTCSADQGQGTEVFF	TRBV1	TRBJ1-1	22	AB1	RS	4	0.990581	0.0094192	0.291902	0.708098	0.977418	0.0225824	15
CASSPGQGDSDYTF	TRBV16	TRBJ1-2	79	RENCA	NR	0	0.905994	0.0940061	0.00208129	0.997919	0.953173	0.0468268	14
CTCSAGQGANTEVFF	TRBV1	TRBJ1-1	30	AB1	RS	0	0.990576	0.00942365	0.0911355	0.908864	0.980908	0.0190917	15
CASSITGAGNTLYF	TRBV19	TRBJ1-3	24	RENCA	NR	0	0.905609	0.0943913	0.292477	0.707523	0.643871	0.356129	14
CASSGDRGSNSDYTF	TRBV13-1	TRBJ1-2	50	RENCA	RS	0	0.905513	0.0944873	0.00935272	0.990647	0.902933	0.0970666	15
CTCSAGQGANTEVFF	TRBV1	TRBJ1-1	55	AB1	RS	2	0.990576	0.00942365	0.0911355	0.908864	0.980908	0.0190917	15
CASSLYAEQFF	TRBV19	TRBJ2-1	40	RENCA	NR	0	0.905431	0.0945689	0.805096	0.194904	0.859546	0.140454	11
CTCSAGQGANTEVFF	TRBV1	TRBJ1-1	650	AB1	NR	4	0.990576	0.00942365	0.0911355	0.908864	0.980908	0.0190917	15
CASGDPGTGGYEQYF	TRBV13-2	TRBJ2-7	87	RENCA	RS	0	0.905427	0.0945726	0.933673	0.0663267	0.443013	0.556987	15
CTCSAGQGANTEVFF	TRBV1	TRBJ1-1	63	AB1	NR	2	0.990576	0.00942365	0.0911355	0.908864	0.980908	0.0190917	15
CTCSAGQGANTEVFF	TRBV1	TRBJ1-1	560	AB1	RS	0	0.990576	0.00942365	0.0911355	0.908864	0.980908	0.0190917	15
CTCSAGQGANTEVFF	TRBV1	TRBJ1-1	3716	AB1	NR	2	0.990576	0.00942365	0.0911355	0.908864	0.980908	0.0190917	15
CTCSAGQGANTEVFF	TRBV1	TRBJ1-1	179	AB1	RS	0	0.990576	0.00942365	0.0911355	0.908864	0.980908	0.0190917	15
CTCSAGQGANTEVFF	TRBV1	TRBJ1-1	801	AB1	RS	4	0.990576	0.00942365	0.0911355	0.908864	0.980908	0.0190917	15
CTCSASGTGNERLFF	TRBV1	TRBJ1-4	55	RENCA	NR	0	0.90542	0.0945795	0.984476	0.0155238	0.858806	0.141194	15
CASSDAAGGNSDYTF	TRBV13-1	TRBJ1-2	51	RENCA	NR	0	0.90542	0.0945804	0.00657494	0.993425	0.924695	0.0753054	15
CTCSAGQGANTEVFF	TRBV1	TRBJ1-1	109	AB1	RS	6	0.990576	0.00942365	0.0911355	0.908864	0.980908	0.0190917	15
CASGGAQGFEQYF	TRBV13-2	TRBJ2-7	22	RENCA	NR	0	0.905147	0.0948531	0.0199688	0.980031	0.806996	0.193004	13
CASRLLGVNQDTQYF	TRBV14	TRBJ2-5	21	RENCA	RS	0	0.905059	0.0949407	0.990115	0.00988529	0.613431	0.386569	15
CASSGTGGYEQYF	TRBV13-1	TRBJ2-7	172	RENCA	RS	0	0.90466	0.0953399	0.00306833	0.996932	0.856959	0.143041	13
CTCSAGQGANTEVFF	TRBV1	TRBJ1-1	253	AB1	RS	4	0.990576	0.00942365	0.0911355	0.908864	0.980908	0.0190917	15
CASGELGYYEQYF	TRBV13-2	TRBJ2-7	200	RENCA	NR	0	0.904094	0.0959056	0.0131865	0.986813	0.835306	0.164694	13
CASGDAWGRGEQYF	TRBV13-2	TRBJ2-7	21	RENCA	RS	0	0.903896	0.0961041	0.00440995	0.99559	0.427998	0.572002	14
CASSYVSQDTQYF	TRBV14	TRBJ2-5	206	RENCA	NR	0	0.903875	0.0961254	0.997377	0.0026234	0.896346	0.103654	13
CASSDMGISYEQYF	TRBV13-1	TRBJ2-7	22	RENCA	NR	0	0.90346	0.0965404	0.390445	0.609554	0.795127	0.204873	14
CASSSTGGSQDTQYF	TRBV3	TRBJ2-5	30	RENCA	RS	0	0.903443	0.0965564	0.0817627	0.918237	0.65507	0.34493	15
CASSSRLGGYEQYF	TRBV5	TRBJ2-7	100	RENCA	NR	0	0.902873	0.0971268	0.00261565	0.997384	0.870728	0.129272	14
CTCSALREGTEVFF	TRBV1	TRBJ1-1	210	AB1	RS	4	0.99057	0.00943036	0.790279	0.209721	0.965514	0.0344857	14
CASSIPASAETLYF	TRBV19	TRBJ2-3	36	RENCA	RS	0	0.902499	0.0975008	0.210023	0.789977	0.803218	0.196783	14
CTCRPVFNQDTQYF	TRBV1	TRBJ2-5	32	RENCA	NR	0	0.90249	0.0975104	0.848455	0.151546	0.439711	0.560289	14
CTCTGFGNTLYF	TRBV1	TRBJ1-3	218	RENCA	NR	0	0.902472	0.097528	0.996086	0.00391407	0.880884	0.119116	12
CTCSPNERLFF	TRBV1	TRBJ1-4	128	RENCA	NR	0	0.902024	0.097976	0.834659	0.165341	0.950884	0.0491163	11
CTCSAQGSYEQYF	TRBV1	TRBJ2-7	154	RENCA	NR	0	0.901983	0.0980173	0.700163	0.299837	0.819856	0.180144	13
CTCSATGGGNTEVFF	TRBV1	TRBJ1-1	29	AB1	RS	0	0.990547	0.00945311	0.00404528	0.995955	0.886344	0.113656	15
CTCSAGQGTNTEVFF	TRBV1	TRBJ1-1	21	AB1	NR	4	0.990513	0.00948705	0.101801	0.898199	0.980324	0.0196761	15
CTCSAESASQNTLYF	TRBV1	TRBJ2-4	95	RENCA	RS	0	0.901844	0.0981563	0.996347	0.00365313	0.948333	0.0516669	15
CASKPGLGGIYAEQFF	TRBV19	TRBJ2-1	67	RENCA	RS	0	0.90176	0.0982402	0.0197574	0.980243	0.877441	0.122559	16
CASSMWTGASAETLYF	TRBV19	TRBJ2-3	30	RENCA	NR	0	0.901403	0.098597	0.146003	0.853997	0.878616	0.121384	16
CTCSADGREATLYF	TRBV1	TRBJ2-4	49	RENCA	NR	0	0.901403	0.098597	0.955005	0.0449947	0.660685	0.339315	14
CTCSAGQGTNTEVFF	TRBV1	TRBJ1-1	1006	AB1	RS	4	0.990513	0.00948705	0.101801	0.898199	0.980324	0.0196761	15
CASSRTVNSDYTF	TRBV19	TRBJ1-2	31	RENCA	NR	0	0.901316	0.0986841	0.0741604	0.92584	0.885021	0.114979	13
CASGDGQYEQYF	TRBV13-2	TRBJ2-7	27	RENCA	RS	0	0.901093	0.0989066	0.00848283	0.991517	0.887713	0.112287	12
CASSEGGQISEVFF	TRBV13-1	TRBJ1-1	68	RENCA	NR	0	0.90061	0.0993899	0.338805	0.661195	0.892041	0.107959	14
CASRRDWGDQDTQYF	TRBV19	TRBJ2-5	52	RENCA	RS	0	0.900453	0.0995472	0.939502	0.0604978	0.829929	0.170071	15
CASSSTGGPNYAEQFF	TRBV19	TRBJ2-1	29	RENCA	RS	0	0.900233	0.0997674	0.0358388	0.964161	0.660257	0.339743	16
CTCSSVQDTQYF	TRBV1	TRBJ2-5	22	RENCA	RS	0	0.900167	0.0998333	0.97587	0.0241301	0.85669	0.14331	12
CTCSAGGVNQDTQYF	TRBV1	TRBJ2-5	58	RENCA	NR	0	0.900104	0.099896	0.921127	0.0788734	0.878473	0.121527	15
CASSPDWGASAETLYF	TRBV19	TRBJ2-3	30	RENCA	NR	0	0.899925	0.100075	0.435242	0.564758	0.780449	0.219551	16
CASGDRLGEQYF	TRBV13-2	TRBJ2-7	185	RENCA	NR	0	0.899361	0.100639	0.00393868	0.996061	0.861489	0.138511	12
CASSSDGGETEVFF	TRBV5	TRBJ1-1	57	RENCA	NR	0	0.89934	0.10066	0.265942	0.734058	0.90836	0.0916399	14
CTCRDRGGERLFF	TRBV1	TRBJ1-4	29	RENCA	RS	0	0.899265	0.100735	0.456587	0.543413	0.978014	0.0219861	13
CASSARLGDSYEQYF	TRBV5	TRBJ2-7	24	RENCA	RS	0	0.899138	0.100862	0.10756	0.89244	0.986673	0.0133267	15
CASSFWGAADTQYF	TRBV14	TRBJ2-5	41	RENCA	RS	0	0.898811	0.101188	0.901314	0.098686	0.0954276	0.904573	14
CASEDRTYEQYF	TRBV13-2	TRBJ2-7	35	RENCA	NR	0	0.898677	0.101323	0.00197405	0.998026	0.912024	0.0879761	12
CASRTGTGFEQYF	TRBV29	TRBJ2-7	21	RENCA	RS	0	0.89823	0.101771	0.00141766	0.998582	0.967538	0.0324621	13
CTCSGTGTGGNTLYF	TRBV1	TRBJ2-4	26	RENCA	NR	0	0.897805	0.102195	0.983733	0.0162669	0.574714	0.425286	15
CASSDSGTGGREQYF	TRBV13-1	TRBJ2-7	33	RENCA	RS	0	0.897703	0.102297	0.993996	0.00600375	0.889537	0.110463	15
CASRDPYEQYF	TRBV19	TRBJ2-7	106	RENCA	RS	0	0.897448	0.102552	0.757285	0.242715	0.963089	0.0369108	11
CTCSARGDQDTQYF	TRBV1	TRBJ2-5	53	RENCA	RS	0	0.897211	0.102789	0.929689	0.0703109	0.351575	0.648425	14
CASSEGEQYF	TRBV19	TRBJ2-7	87	RENCA	RS	0	0.896695	0.103305	0.330502	0.669498	0.963938	0.0360624	10
CASSEGEQYF	TRBV19	TRBJ2-7	425	RENCA	RS	0	0.896695	0.103305	0.330502	0.669498	0.963938	0.0360624	10
CASSSDANTEVFF	TRBV14	TRBJ1-1	27	AB1	NR	0	0.990488	0.0095118	0.885585	0.114415	0.968292	0.0317084	13
CASSIGGTTSGNTLYF	TRBV19	TRBJ1-3	32	RENCA	NR	0	0.896615	0.103385	0.993228	0.00677197	0.92311	0.0768904	16
CTCSAGEQQFF	TRBV1	TRBJ2-1	24	RENCA	RS	0	0.89582	0.10418	0.86272	0.13728	0.923352	0.076648	11
CASGRTGERNEQYF	TRBV13-2	TRBJ2-7	45	RENCA	RS	0	0.895806	0.104194	0.0259892	0.974011	0.191042	0.808958	14
CTCSAASGGNTEVFF	TRBV1	TRBJ1-1	51	AB1	RS	6	0.990467	0.00953345	0.102321	0.897679	0.952378	0.0476215	15
CASGDAPYNYAEQFF	TRBV13-2	TRBJ2-1	63	RENCA	NR	0	0.8949	0.1051	0.0730104	0.92699	0.336832	0.663169	15
CTCSANGDERLFF	TRBV1	TRBJ1-4	21	RENCA	NR	0	0.894824	0.105176	0.862538	0.137462	0.918672	0.0813277	13
CASSQGLGGRSAETLYF	TRBV14	TRBJ2-3	22	RENCA	NR	0	0.894692	0.105308	0.130045	0.869955	0.910193	0.0898075	17
CASSQEAGSQNTLYF	TRBV2	TRBJ2-4	22	RENCA	RS	0	0.894561	0.105439	0.99275	0.00725028	0.965026	0.0349745	15
CTCSAKKGLNNNQAPLF	TRBV1	TRBJ1-5	39	RENCA	RS	0	0.89452	0.10548	0.194097	0.805903	0.744925	0.255075	17
CASSIGGTFSGNTLYF	TRBV19	TRBJ1-3	22	RENCA	RS	0	0.894292	0.105708	0.974725	0.0252752	0.918715	0.081285	16
CTCSADGTGGNTGQLYF	TRBV1	TRBJ2-2	26	RENCA	RS	0	0.893843	0.106157	0.998154	0.00184607	0.78631	0.21369	17
CTCSADGTGGNTGQLYF	TRBV1	TRBJ2-2	48	RENCA	RS	0	0.893843	0.106157	0.998154	0.00184607	0.78631	0.21369	17
CASGDGGLGGDEQYF	TRBV13-2	TRBJ2-7	54	RENCA	RS	0	0.893716	0.106284	0.462007	0.537993	0.568564	0.431436	15
CASSQGTTTNTEVFF	TRBV5	TRBJ1-1	49	RENCA	NR	0	0.893055	0.106945	0.38516	0.61484	0.970647	0.0293525	15
CASGDAWGDYAEQFF	TRBV13-2	TRBJ2-1	205	RENCA	NR	0	0.892707	0.107293	0.00602205	0.993978	0.465117	0.534883	15
CTCSRDIGNERLFF	TRBV1	TRBJ1-4	70	RENCA	NR	0	0.892458	0.107542	0.614159	0.385841	0.882378	0.117622	14
CASSQLGGSYEQYF	TRBV5	TRBJ2-7	45	RENCA	NR	0	0.89206	0.10794	0.0162999	0.9837	0.88031	0.11969	14
CASGAGGADYAEQFF	TRBV13-2	TRBJ2-1	666	RENCA	RS	0	0.892028	0.107972	0.0533932	0.946607	0.425605	0.574395	15
CASGDAPGGYAEQFF	TRBV13-2	TRBJ2-1	30	RENCA	NR	0	0.891989	0.108011	0.0024889	0.997511	0.399657	0.600343	15
CASGGGVNTEVFF	TRBV13-2	TRBJ1-1	35	RENCA	NR	0	0.891953	0.108047	0.281084	0.718916	0.846371	0.153629	13
CASSFGQYEQYF	TRBV29	TRBJ2-7	25	RENCA	RS	0	0.891841	0.108159	0.00219882	0.997801	0.938526	0.061474	12
CASSQDSWGQDTQYF	TRBV2	TRBJ2-5	22	RENCA	RS	0	0.891807	0.108193	0.999	0.00100047	0.897581	0.102419	15
CASGDAAASYEQYF	TRBV13-2	TRBJ2-7	44	RENCA	RS	0	0.891641	0.108359	0.099121	0.900879	0.539499	0.460501	14
CASSKDRRLSGNTLYF	TRBV19	TRBJ1-3	27	RENCA	RS	0	0.891497	0.108504	0.997166	0.00283445	0.885495	0.114505	16
CTCSGTGTSQNTLYF	TRBV1	TRBJ2-4	48	RENCA	NR	0	0.890262	0.109738	0.888289	0.111711	0.697964	0.302036	15
CASSQDSWGENTLYF	TRBV2	TRBJ2-4	51	RENCA	RS	0	0.890126	0.109874	0.99901	0.00099	0.921498	0.0785024	15
CASGTGGADYAEQFF	TRBV13-2	TRBJ2-1	100	RENCA	NR	0	0.890003	0.109997	0.018937	0.981063	0.271872	0.728128	15
CASSQDGGQYEQYF	TRBV5	TRBJ2-7	24	RENCA	NR	0	0.889967	0.110033	0.578406	0.421594	0.791939	0.208061	14
CASGDMGGNTEVFF	TRBV13-2	TRBJ1-1	26	RENCA	NR	0	0.889065	0.110935	0.177786	0.822214	0.640972	0.359028	14
CTCSADGTGSNTGQLYF	TRBV1	TRBJ2-2	30	RENCA	RS	0	0.889034	0.110966	0.997153	0.00284694	0.78286	0.21714	17
CASSDGGGRDQNTLYF	TRBV13-1	TRBJ2-4	26	RENCA	RS	0	0.888525	0.111475	0.271162	0.728838	0.877976	0.122024	16
CASGDAAGANSDYTF	TRBV13-2	TRBJ1-2	21	RENCA	RS	0	0.888334	0.111666	0.00817458	0.991825	0.693562	0.306438	15
CTCSAGQGSNTEVFF	TRBV1	TRBJ1-1	25	AB1	NR	0	0.990427	0.00957295	0.0843388	0.915661	0.984622	0.0153782	15
CTCSAGQGSNTEVFF	TRBV1	TRBJ1-1	1629	AB1	RS	4	0.990427	0.00957295	0.0843388	0.915661	0.984622	0.0153782	15
CTCSAEDNYEQYF	TRBV1	TRBJ2-7	71	RENCA	RS	0	0.888274	0.111726	0.721203	0.278797	0.985233	0.0147668	13
CTCSALRGNTEVFF	TRBV1	TRBJ1-1	75	AB1	RS	6	0.990391	0.00960921	0.11846	0.88154	0.969106	0.0308938	14
CASSETGGYYAEQFF	TRBV13-1	TRBJ2-1	24	RENCA	RS	0	0.887794	0.112207	0.00138469	0.998615	0.623085	0.376915	15
CTCSALRGNTEVFF	TRBV1	TRBJ1-1	28	AB1	NR	4	0.990391	0.00960921	0.11846	0.88154	0.969106	0.0308938	14
CASSQDRGVTEVFF	TRBV5	TRBJ1-1	24	RENCA	NR	0	0.887756	0.112244	0.639862	0.360138	0.952368	0.0476318	14
CASSLERGSDYTF	TRBV16	TRBJ1-2	25	RENCA	RS	0	0.887372	0.112628	0.0109145	0.989085	0.887983	0.112017	13
CASGEVLGGYAEQFF	TRBV13-2	TRBJ2-1	27	RENCA	NR	0	0.887359	0.112641	0.00251053	0.997489	0.511027	0.488973	15
CTCSALRDLEVFF	TRBV1	TRBJ1-1	126	AB1	RS	0	0.990334	0.00966589	0.591037	0.408963	0.979655	0.0203447	13
CASGDNTEVFF	TRBV13-2	TRBJ1-1	23	RENCA	RS	0	0.886846	0.113154	0.185463	0.814537	0.838188	0.161812	11
CASSQDGWGENTLYF	TRBV2	TRBJ2-4	66	RENCA	RS	0	0.886485	0.113515	0.999032	0.000968	0.733943	0.266057	15
CTCSALRATEVFF	TRBV1	TRBJ1-1	28	AB1	RS	4	0.990294	0.00970573	0.77575	0.22425	0.984179	0.0158208	13
CASSQDGWGENTLYF	TRBV2	TRBJ2-4	30	RENCA	RS	0	0.886485	0.113515	0.999032	0.000968	0.733943	0.266057	15
CTCTRQGVSNERLFF	TRBV1	TRBJ1-4	23	RENCA	NR	0	0.886335	0.113665	0.714753	0.285247	0.728221	0.271779	15
CASRRLGGISAETLYF	TRBV19	TRBJ2-3	107	RENCA	NR	0	0.886081	0.113919	0.330536	0.669464	0.777726	0.222274	16
CASSQDPWGENTLYF	TRBV2	TRBJ2-4	84	RENCA	RS	0	0.886047	0.113953	0.998966	0.00103441	0.912917	0.0870826	15
CTCSADRTSNTEVFF	TRBV1	TRBJ1-1	140	AB1	NR	6	0.990281	0.00971938	0.717837	0.282163	0.971205	0.0287947	15
CTCSADQGQGHTEVFF	TRBV1	TRBJ1-1	21	AB1	NR	6	0.990279	0.00972116	0.925246	0.0747535	0.984108	0.0158924	16
CTCSAGQGENTEVFF	TRBV1	TRBJ1-1	48	AB1	RS	2	0.990268	0.009732	0.071026	0.928974	0.981806	0.0181941	15
CASSLDMGDTQYF	TRBV16	TRBJ2-5	58	RENCA	RS	0	0.886033	0.113967	0.751797	0.248203	0.778105	0.221895	13
CASSQYEQYF	TRBV2	TRBJ2-7	34	RENCA	RS	0	0.885684	0.114316	0.989157	0.0108435	0.969163	0.030837	10
CTCSAGQGTEVFF	TRBV1	TRBJ1-1	37	AB1	RS	0	0.990267	0.00973286	0.118751	0.881249	0.989046	0.0109544	13
CASSLASNQDTQYF	TRBV3	TRBJ2-5	53	RENCA	NR	0	0.885676	0.114324	0.896366	0.103634	0.146463	0.853537	14
CASGDTGGNYAEQFF	TRBV13-2	TRBJ2-1	113	RENCA	NR	0	0.885559	0.114441	0.00177973	0.99822	0.289864	0.710136	15
CTCSAGQGHSGNTLYF	TRBV1	TRBJ1-3	60	RENCA	RS	0	0.884768	0.115232	0.833952	0.166048	0.971653	0.0283473	16
CASSVFWGAQNTLYF	TRBV19	TRBJ2-4	26	RENCA	RS	0	0.88461	0.11539	0.741102	0.258898	0.918779	0.0812211	15
CASSTGTGVYEQYF	TRBV5	TRBJ2-7	24	RENCA	NR	0	0.88446	0.11554	0.00129192	0.998708	0.831061	0.168939	14
CTCSAGGINQDTQYF	TRBV1	TRBJ2-5	27	RENCA	NR	0	0.884345	0.115655	0.969206	0.0307941	0.876521	0.123479	15
CTCSAPLGGFYEQYF	TRBV1	TRBJ2-7	23	AB1	RS	0	0.990262	0.00973759	0.398672	0.601328	0.969338	0.0306621	15
CASSSTGEGEKVFF	TRBV14	TRBJ1-1	38	AB1	NR	6	0.990252	0.00974756	0.209725	0.790275	0.772252	0.227748	14
CASGAGTTNTEVFF	TRBV13-2	TRBJ1-1	449	RENCA	RS	0	0.884007	0.115993	0.134223	0.865777	0.872174	0.127826	14
CASSASGTGESDYTF	TRBV13-1	TRBJ1-2	30	RENCA	RS	0	0.883463	0.116537	0.663828	0.336172	0.866335	0.133665	15
CASSLRTASQNTLYF	TRBV19	TRBJ2-4	49	RENCA	NR	0	0.882624	0.117376	0.646087	0.353913	0.873249	0.126751	15
CTCSGRHANTEVFF	TRBV1	TRBJ1-1	63	RENCA	RS	0	0.88222	0.11778	0.972575	0.0274255	0.930923	0.0690774	14
CASSIRQNTGQLYF	TRBV19	TRBJ2-2	24	RENCA	NR	0	0.881795	0.118205	0.490598	0.509402	0.945749	0.0542508	14
CASSWGDSSYEQYF	TRBV3	TRBJ2-7	74	RENCA	NR	0	0.881467	0.118533	0.0257393	0.974261	0.694036	0.305964	14
CASSLDRQDTQYF	TRBV16	TRBJ2-5	149	RENCA	RS	0	0.88142	0.11858	0.99616	0.00383998	0.657739	0.342261	13
CASSSGTGNYAEQFF	TRBV29	TRBJ2-1	21	RENCA	NR	0	0.881265	0.118736	0.00130769	0.998692	0.783845	0.216155	15
CASSQDRWGGHQNTLYF	TRBV2	TRBJ2-4	22	RENCA	RS	0	0.880764	0.119236	0.9985	0.00149956	0.769713	0.230287	17
CASGGTGGPSYEQYF	TRBV13-2	TRBJ2-7	32	RENCA	RS	0	0.880385	0.119615	0.0856243	0.914376	0.625146	0.374854	15
CASSLGRQGDSDYTF	TRBV15	TRBJ1-2	27	RENCA	NR	0	0.880358	0.119642	0.0127427	0.987257	0.756061	0.243939	15
CTCSGTGEERLFF	TRBV1	TRBJ1-4	44	RENCA	NR	0	0.879993	0.120007	0.846677	0.153323	0.903508	0.0964922	13
CASGDGGADYAEQFF	TRBV13-2	TRBJ2-1	210	RENCA	NR	0	0.879697	0.120303	0.0890481	0.910952	0.398039	0.601961	15
CASGDPQGPSNTEVFF	TRBV13-2	TRBJ1-1	251	RENCA	NR	0	0.879522	0.120478	0.21946	0.78054	0.809365	0.190635	16
CASSSRLGGLYEQYF	TRBV5	TRBJ2-7	23	RENCA	NR	0	0.879444	0.120555	0.301304	0.698696	0.972834	0.0271662	15
CASGDPGGAREQYF	TRBV13-2	TRBJ2-7	38	RENCA	NR	0	0.879409	0.120592	0.00232964	0.997671	0.317872	0.682128	14
CASSSTGEVFF	TRBV29	TRBJ1-1	353	RENCA	RS	0	0.879149	0.120851	0.379628	0.620372	0.792821	0.207179	11
CASSSGTGAYEQYF	TRBV14	TRBJ2-7	23	AB1	RS	4	0.990197	0.00980347	0.00117412	0.998826	0.826394	0.173606	14
CASSPGTGGNSDYTF	TRBV29	TRBJ1-2	55	RENCA	RS	0	0.878887	0.121113	0.00112803	0.998872	0.91964	0.0803603	15
CASSQDGGDTEVFF	TRBV5	TRBJ1-1	298	RENCA	NR	0	0.878663	0.121337	0.774023	0.225977	0.948454	0.0515462	14
CASSQDGGDTEVFF	TRBV5	TRBJ1-1	81	RENCA	RS	0	0.878663	0.121337	0.774023	0.225977	0.948454	0.0515462	14
CASSQDGGDTEVFF	TRBV5	TRBJ1-1	27	RENCA	NR	0	0.878663	0.121337	0.774023	0.225977	0.948454	0.0515462	14
CASSGLGQHTEVFF	TRBV13-1	TRBJ1-1	42	RENCA	RS	0	0.878365	0.121635	0.779296	0.220704	0.893804	0.106196	14
CASRTGNGNTEVFF	TRBV13-1	TRBJ1-1	50	RENCA	RS	0	0.877738	0.122262	0.00695467	0.993045	0.953602	0.0463984	14
CASSDGHNTEVFF	TRBV13-3	TRBJ1-1	64	RENCA	NR	0	0.877307	0.122693	0.521361	0.478639	0.987272	0.0127276	13
CASSPGDTEVFF	TRBV29	TRBJ1-1	25	RENCA	NR	0	0.877203	0.122797	0.086808	0.913192	0.974914	0.0250863	12
CASGDGTADYAEQFF	TRBV13-2	TRBJ2-1	128	RENCA	NR	0	0.877096	0.122904	0.0100909	0.989909	0.679883	0.320117	15
CASGGGSSSYEQYF	TRBV13-2	TRBJ2-7	31	RENCA	RS	0	0.87669	0.12331	0.14193	0.85807	0.58548	0.41452	14
CASGEAEVFF	TRBV13-2	TRBJ1-1	63	RENCA	NR	0	0.876576	0.123425	0.443984	0.556016	0.698857	0.301143	10
CASSQDWGAYEQYF	TRBV5	TRBJ2-7	85	RENCA	NR	0	0.876574	0.123425	0.310127	0.689873	0.836939	0.163061	14
CASSQLGVSYEQYF	TRBV5	TRBJ2-7	23	RENCA	RS	0	0.876081	0.12392	0.308026	0.691974	0.850809	0.149191	14
CASSQDSGDTEVFF	TRBV5	TRBJ1-1	136	RENCA	RS	0	0.876071	0.123929	0.728623	0.271377	0.980222	0.0197777	14
CASGDGGLDYAEQFF	TRBV13-2	TRBJ2-1	91	RENCA	NR	0	0.876015	0.123985	0.0123355	0.987664	0.348978	0.651022	15
CASGDGGLDYAEQFF	TRBV13-2	TRBJ2-1	82	RENCA	RS	0	0.876015	0.123985	0.0123355	0.987664	0.348978	0.651022	15
CTCSAGWGGSTEVFF	TRBV1	TRBJ1-1	25	AB1	RS	0	0.990192	0.00980809	0.0539568	0.946043	0.962721	0.0372786	15
CASSIWGGGQNTLYF	TRBV19	TRBJ2-4	66	RENCA	NR	0	0.875971	0.124029	0.885781	0.114219	0.831668	0.168332	15
CASSFDANTEVFF	TRBV14	TRBJ1-1	59	AB1	RS	2	0.990183	0.00981665	0.816118	0.183882	0.963635	0.0363648	13
CASSLEGDEQYF	TRBV16	TRBJ2-7	22	RENCA	RS	0	0.875742	0.124258	0.687889	0.312111	0.377069	0.622931	12
CTCSAGQGAEVFF	TRBV1	TRBJ1-1	120	AB1	NR	6	0.990168	0.00983162	0.0979673	0.902033	0.9895	0.0104995	13
CTCSALRGREQYF	TRBV1	TRBJ2-7	106	AB1	RS	0	0.990126	0.00987345	0.0500001	0.95	0.987573	0.0124266	13
CASSLPGLGTSQNTLYF	TRBV19	TRBJ2-4	53	RENCA	RS	0	0.875548	0.124452	0.545279	0.454721	0.157981	0.842019	17
CASSFRALSNERLFF	TRBV14	TRBJ1-4	25	RENCA	NR	0	0.875174	0.124825	0.117612	0.882387	0.944427	0.0555735	15
CTCSALRGREQYF	TRBV1	TRBJ2-7	33	AB1	NR	6	0.990126	0.00987345	0.0500001	0.95	0.987573	0.0124266	13
CASGDARGRFNERLFF	TRBV13-2	TRBJ1-4	121	RENCA	NR	0	0.87491	0.12509	0.158004	0.841996	0.588531	0.411469	16
CTCSAGGTVSGNTLYF	TRBV1	TRBJ1-3	93	RENCA	NR	0	0.87486	0.12514	0.996817	0.00318265	0.926434	0.0735665	16
CTCSALRGREQYF	TRBV1	TRBJ2-7	60	AB1	NR	4	0.990126	0.00987345	0.0500001	0.95	0.987573	0.0124266	13
CTCSALRGREQYF	TRBV1	TRBJ2-7	364	AB1	RS	4	0.990126	0.00987345	0.0500001	0.95	0.987573	0.0124266	13
CTCSARGRQDTQYF	TRBV1	TRBJ2-5	24	RENCA	RS	0	0.874769	0.125231	0.812996	0.187004	0.411041	0.588959	14
CASSLSLGGREQYF	TRBV29	TRBJ2-7	130	RENCA	NR	0	0.874414	0.125586	0.00466704	0.995333	0.420656	0.579344	14
CTCSALRGREQYF	TRBV1	TRBJ2-7	62	AB1	RS	2	0.990126	0.00987345	0.0500001	0.95	0.987573	0.0124266	13
CASSDAMDVFF	TRBV13-1	TRBJ1-1	43	RENCA	NR	0	0.874013	0.125987	0.939606	0.0603942	0.872739	0.127261	11
CASSDGGIEQYF	TRBV13-1	TRBJ2-7	35	RENCA	NR	0	0.873946	0.126054	0.0924256	0.907574	0.951373	0.0486274	12
CASSSGLYEQYF	TRBV14	TRBJ2-7	27	AB1	RS	6	0.990112	0.00988807	0.00242829	0.997572	0.95705	0.0429501	12
CTCSAVTGPNTEVFF	TRBV1	TRBJ1-1	25	AB1	RS	6	0.990084	0.00991561	0.0655117	0.934488	0.974464	0.0255357	15
CASSPDRTEVFF	TRBV14	TRBJ1-1	108	AB1	NR	6	0.990071	0.00992869	0.780635	0.219365	0.951212	0.0487881	12
CASSPGLGPYEQYF	TRBV14	TRBJ2-7	274	AB1	RS	0	0.990028	0.00997243	0.00129275	0.998707	0.839699	0.160301	14
CASSLGTGVYEQYF	TRBV14	TRBJ2-7	26	AB1	NR	4	0.989994	0.0100057	0.0011735	0.998826	0.706477	0.293523	14
CTCGTGQNTLYF	TRBV1	TRBJ2-4	106	RENCA	RS	0	0.873664	0.126336	0.950884	0.0491159	0.837728	0.162272	12
CASSRDNNERLFF	TRBV2	TRBJ1-4	25	RENCA	NR	0	0.873215	0.126785	0.989573	0.0104271	0.954635	0.0453655	13
CASSLEAVYEQYF	TRBV12-2	TRBJ2-7	101	RENCA	RS	0	0.872933	0.127067	0.249481	0.750519	0.947113	0.0528866	13
CTCSAGQGADTEVFF	TRBV1	TRBJ1-1	22	AB1	NR	2	0.989957	0.0100428	0.0859442	0.914056	0.969507	0.030493	15
CTCSAGQGADTEVFF	TRBV1	TRBJ1-1	43	AB1	RS	2	0.989957	0.0100428	0.0859442	0.914056	0.969507	0.030493	15
CASSQELGDEQYF	TRBV5	TRBJ2-7	61	RENCA	NR	0	0.872844	0.127156	0.314961	0.685039	0.983662	0.0163379	13
CASGGTGNTEVFF	TRBV13-2	TRBJ1-1	38	RENCA	NR	0	0.87281	0.12719	0.169533	0.830467	0.724845	0.275155	13
CASGGTGNTEVFF	TRBV13-2	TRBJ1-1	23	RENCA	RS	0	0.87281	0.12719	0.169533	0.830467	0.724845	0.275155	13
CASGGTGNTEVFF	TRBV13-2	TRBJ1-1	22	RENCA	RS	0	0.87281	0.12719	0.169533	0.830467	0.724845	0.275155	13
CASSQDGGGTEVFF	TRBV5	TRBJ1-1	122	RENCA	NR	0	0.872789	0.127211	0.727687	0.272313	0.882776	0.117224	14
CASGDARFEQYF	TRBV13-2	TRBJ2-7	33	RENCA	RS	0	0.872136	0.127864	0.128747	0.871253	0.478549	0.521451	12
CASSIDEILTGENSGNTLYF	TRBV19	TRBJ1-3	52	RENCA	RS	0	0.871981	0.12802	0.996937	0.00306356	0.956284	0.0437162	20
CTCSADNSGNTLYF	TRBV1	TRBJ1-3	64	RENCA	RS	0	0.871919	0.128081	0.995982	0.00401833	0.800542	0.199459	14
CTCSADNSGNTLYF	TRBV1	TRBJ1-3	42	RENCA	RS	0	0.871919	0.128081	0.995982	0.00401833	0.800542	0.199459	14
CASSQTKNSDYTF	TRBV2	TRBJ1-2	71	RENCA	NR	0	0.871816	0.128184	0.108919	0.891081	0.977851	0.0221493	13
CASSQTKNSDYTF	TRBV2	TRBJ1-2	23	RENCA	RS	0	0.871816	0.128184	0.108919	0.891081	0.977851	0.0221493	13
CASSELGGRDAEQFF	TRBV13-1	TRBJ2-1	41	RENCA	RS	0	0.87169	0.128309	0.00242104	0.997579	0.773318	0.226682	15
CASSLLGADYAEQFF	TRBV29	TRBJ2-1	306	RENCA	NR	0	0.871134	0.128866	0.296113	0.703886	0.423921	0.576079	15
CASSDAGGDTEVFF	TRBV13-3	TRBJ1-1	28	RENCA	RS	0	0.870507	0.129493	0.0761816	0.923818	0.918902	0.0810984	14
CASSQLGGSSYEQYF	TRBV5	TRBJ2-7	33	RENCA	RS	0	0.87009	0.12991	0.508391	0.491609	0.980777	0.0192233	15
CASSLGQGIQDTQYF	TRBV16	TRBJ2-5	27	RENCA	NR	0	0.86987	0.13013	0.498765	0.501235	0.836961	0.163039	15
CASSDGGLGDYEQYF	TRBV13-1	TRBJ2-7	22	RENCA	NR	0	0.869443	0.130557	0.552994	0.447006	0.891214	0.108786	15
CTCSAGQGADTEVFF	TRBV1	TRBJ1-1	59	AB1	RS	0	0.989957	0.0100428	0.0859442	0.914056	0.969507	0.030493	15
CASGDLGADYAEQFF	TRBV13-2	TRBJ2-1	55	RENCA	RS	0	0.868703	0.131297	0.233345	0.766655	0.489498	0.510502	15
CASRRTGGSSAETLYF	TRBV19	TRBJ2-3	63	RENCA	RS	0	0.868252	0.131748	0.0456135	0.954387	0.683647	0.316352	16
CTCSAGQGADTEVFF	TRBV1	TRBJ1-1	1173	AB1	NR	4	0.989957	0.0100428	0.0859442	0.914056	0.969507	0.030493	15
CASSSSTGNYAEQFF	TRBV29	TRBJ2-1	25	RENCA	RS	0	0.868165	0.131835	0.00361363	0.996386	0.669225	0.330775	15
CASSPLLGGYEQYF	TRBV13-3	TRBJ2-7	24	RENCA	NR	0	0.868123	0.131877	0.00186794	0.998132	0.8666	0.1334	14
CTCSAGQGADTEVFF	TRBV1	TRBJ1-1	4901	AB1	RS	6	0.989957	0.0100428	0.0859442	0.914056	0.969507	0.030493	15
CASSEWGNNYAEQFF	TRBV13-1	TRBJ2-1	33	RENCA	RS	0	0.867398	0.132602	0.504886	0.495114	0.714048	0.285952	15
CTCSRTAETLYF	TRBV1	TRBJ2-3	28	RENCA	RS	0	0.867087	0.132913	0.978627	0.0213726	0.912368	0.0876317	12
CTCSAGQGADTEVFF	TRBV1	TRBJ1-1	4114	AB1	RS	4	0.989957	0.0100428	0.0859442	0.914056	0.969507	0.030493	15
CTCSATGGNERLFF	TRBV1	TRBJ1-4	38	RENCA	NR	0	0.866555	0.133445	0.00749497	0.992505	0.892458	0.107542	14
CASSQDWGDYEQYF	TRBV5	TRBJ2-7	25	RENCA	NR	0	0.866393	0.133607	0.296155	0.703845	0.877325	0.122675	14
CASSQDGWSQNTLYF	TRBV2	TRBJ2-4	65	RENCA	RS	0	0.866298	0.133702	0.998932	0.0010683	0.785275	0.214725	15
CASSPRDKNYAEQFF	TRBV14	TRBJ2-1	30	RENCA	RS	0	0.865979	0.134021	0.183704	0.816296	0.768441	0.231559	15
CASSLVSNQDTQYF	TRBV3	TRBJ2-5	24	RENCA	NR	0	0.865466	0.134534	0.6945	0.3055	0.207505	0.792495	14
CTCSARGGADTEVFF	TRBV1	TRBJ1-1	55	AB1	NR	6	0.989953	0.0100468	0.0401173	0.959883	0.941897	0.0581029	15
CASTGQGNTEVFF	TRBV19	TRBJ1-1	27	RENCA	RS	0	0.865105	0.134895	0.771816	0.228184	0.90871	0.0912896	13
CASSQGQNTEVFF	TRBV5	TRBJ1-1	40	RENCA	RS	0	0.864684	0.135316	0.579726	0.420274	0.986173	0.0138268	13
CASSDGLGQYF	TRBV13-3	TRBJ2-7	44	RENCA	NR	0	0.864069	0.135931	0.00645464	0.993545	0.986721	0.0132787	11
CTAAWGEFAEQFF	TRBV1	TRBJ2-1	31	RENCA	RS	0	0.864014	0.135986	0.415836	0.584164	0.828065	0.171935	13
CASSADSSYEQYF	TRBV13-1	TRBJ2-7	22	RENCA	RS	0	0.863938	0.136062	0.861897	0.138103	0.968369	0.0316305	13
CASKRVLYAEQFF	TRBV13-1	TRBJ2-1	27	RENCA	NR	0	0.862662	0.137338	0.00934027	0.99066	0.787958	0.212042	13
CASGPGQGSYNSPLYF	TRBV13-2	TRBJ1-6	34	RENCA	RS	0	0.862001	0.137999	0.0604241	0.939576	0.898254	0.101746	16
CASSPGTPKNSDYTF	TRBV29	TRBJ1-2	43	RENCA	NR	0	0.861441	0.138558	0.00208236	0.997918	0.915785	0.0842155	15
CTCSADRRGGSSYEQYF	TRBV1	TRBJ2-7	43	RENCA	NR	0	0.861348	0.138652	0.853508	0.146492	0.927856	0.0721438	17
CASRDWGGAGQNTLYF	TRBV13-2	TRBJ2-4	148	RENCA	RS	0	0.861186	0.138815	0.56229	0.43771	0.725463	0.274537	16
CASSQDRDKEVFF	TRBV5	TRBJ1-1	31	RENCA	RS	0	0.860577	0.139423	0.965251	0.0347485	0.957333	0.0426668	13
CASSQEQGANTEVFF	TRBV5	TRBJ1-1	23	RENCA	RS	0	0.860389	0.139611	0.47379	0.52621	0.965597	0.0344034	15
CTCSAETGANTEVFF	TRBV1	TRBJ1-1	24	AB1	NR	6	0.989913	0.0100868	0.0724677	0.927532	0.971746	0.0282537	15
CASSPDRGRSYNSPLYF	TRBV19	TRBJ1-6	26	RENCA	RS	0	0.860178	0.139822	0.134219	0.865781	0.923985	0.0760152	17
CASSPGLGGYEQYF	TRBV14	TRBJ2-7	61	AB1	RS	4	0.989885	0.0101146	0.00121043	0.99879	0.793321	0.206679	14
CASRSRDTEVFF	TRBV14	TRBJ1-1	55	RENCA	NR	0	0.859792	0.140208	0.395943	0.604057	0.975573	0.0244268	12
CASSRELGKEVFF	TRBV17	TRBJ1-1	60	RENCA	RS	0	0.858395	0.141605	0.114558	0.885442	0.838857	0.161143	13
CASGDSRQKNSDYTF	TRBV13-2	TRBJ1-2	22	RENCA	RS	0	0.858383	0.141617	0.357977	0.642023	0.539091	0.460909	15
CASGDATGGSDYTF	TRBV13-2	TRBJ1-2	21	RENCA	NR	0	0.858158	0.141842	0.00307457	0.996926	0.537873	0.462127	14
CASSWDRSSYEQYF	TRBV5	TRBJ2-7	22	RENCA	RS	0	0.857948	0.142052	0.7278	0.272199	0.709917	0.290083	14
CASSIKDNQDTQYF	TRBV19	TRBJ2-5	30	RENCA	RS	0	0.857156	0.142844	0.820427	0.179573	0.448753	0.551247	14
CASSRAQGANTEVFF	TRBV17	TRBJ1-1	64	RENCA	RS	0	0.856822	0.143178	0.0275779	0.972422	0.582507	0.417493	15
CASGDHRGISNERLFF	TRBV13-2	TRBJ1-4	345	RENCA	RS	0	0.85674	0.14326	0.223664	0.776336	0.714386	0.285614	16
CASSSRLGGGAEQFF	TRBV29	TRBJ2-1	26	RENCA	RS	0	0.856672	0.143328	0.00233652	0.997663	0.749703	0.250297	15
CASSDEGGPNTEVFF	TRBV13-3	TRBJ1-1	53	RENCA	NR	0	0.856602	0.143398	0.298387	0.701613	0.897639	0.102361	15
CASRGGDTQYF	TRBV14	TRBJ2-5	217	RENCA	RS	0	0.85646	0.14354	0.958528	0.0414719	0.890594	0.109406	11
CTCSAVAGRAEQFF	TRBV1	TRBJ2-1	30	RENCA	RS	0	0.856431	0.143569	0.0266706	0.973329	0.548093	0.451907	14
CASSPGQRGNTLYF	TRBV19	TRBJ1-3	34	RENCA	RS	0	0.856379	0.143621	0.0183678	0.981632	0.927451	0.072549	14
CASGDAGAGEQYF	TRBV13-2	TRBJ2-7	79	RENCA	RS	0	0.856089	0.14391	0.511962	0.488038	0.357331	0.642669	13
CASSQDGNTEVFF	TRBV5	TRBJ1-1	69	RENCA	NR	0	0.855522	0.144478	0.992167	0.0078327	0.953137	0.046863	13
CASSQDGNTEVFF	TRBV5	TRBJ1-1	55	RENCA	NR	0	0.855522	0.144478	0.992167	0.0078327	0.953137	0.046863	13
CASSQDGNTEVFF	TRBV5	TRBJ1-1	46	RENCA	RS	0	0.855522	0.144478	0.992167	0.0078327	0.953137	0.046863	13
CASRKGGTTNERLFF	TRBV2	TRBJ1-4	22	RENCA	RS	0	0.855513	0.144487	0.786767	0.213233	0.943547	0.0564528	15
CASSFYRERSYEQYF	TRBV14	TRBJ2-7	456	AB1	RS	6	0.989877	0.0101232	0.957001	0.0429991	0.935261	0.064739	15
CASSLQNSDYTF	TRBV19	TRBJ1-2	57	RENCA	RS	0	0.854862	0.145138	0.4045	0.5955	0.590321	0.409679	12
CASSLEGTGGDTQYF	TRBV16	TRBJ2-5	26	RENCA	NR	0	0.854302	0.145698	0.997942	0.00205755	0.303321	0.696679	15
CTCSGQGASGNTLYF	TRBV1	TRBJ1-3	25	RENCA	NR	0	0.854255	0.145745	0.990564	0.0094365	0.734788	0.265212	15
CASSLTEYQDTQYF	TRBV3	TRBJ2-5	114	RENCA	NR	0	0.854244	0.145756	0.0753017	0.924698	0.14228	0.85772	14
CTCSAIRGNTEVFF	TRBV1	TRBJ1-1	36	AB1	RS	0	0.989868	0.0101318	0.174877	0.825123	0.956859	0.0431413	14
CTCSEQGTQYF	TRBV1	TRBJ2-5	31	RENCA	RS	0	0.85376	0.14624	0.994282	0.00571784	0.795025	0.204975	11
CTCSAEGRQDTQYF	TRBV1	TRBJ2-5	39	RENCA	RS	0	0.852936	0.147064	0.971471	0.0285288	0.331495	0.668505	14
CTCSAIRGNTEVFF	TRBV1	TRBJ1-1	46	AB1	RS	2	0.989868	0.0101318	0.174877	0.825123	0.956859	0.0431413	14
CTCSAEGGTGSSYEQYF	TRBV1	TRBJ2-7	39	RENCA	RS	0	0.852919	0.147081	0.650644	0.349356	0.936275	0.0637246	17
CASSQDEGEDTEVFF	TRBV5	TRBJ1-1	44	RENCA	NR	0	0.852849	0.147151	0.63225	0.36775	0.937271	0.0627288	15
CASSQDEGEDTEVFF	TRBV5	TRBJ1-1	35	RENCA	RS	0	0.852849	0.147151	0.63225	0.36775	0.937271	0.0627288	15
CASRGNTEVFF	TRBV19	TRBJ1-1	25	RENCA	RS	0	0.852085	0.147915	0.393891	0.606109	0.964058	0.0359422	11
CASSPDRGPYEQYF	TRBV14	TRBJ2-7	23	AB1	RS	0	0.989836	0.0101637	0.00427934	0.995721	0.70223	0.29777	14
CASSDSGGARAEQFF	TRBV13-1	TRBJ2-1	24	RENCA	RS	0	0.852014	0.147986	0.14177	0.85823	0.673059	0.326941	15
CTCSAGQGDNTEVFF	TRBV1	TRBJ1-1	960	AB1	RS	0	0.989831	0.0101686	0.0895441	0.910456	0.984229	0.0157705	15
CASSQARVNTEVFF	TRBV5	TRBJ1-1	22	RENCA	RS	0	0.851577	0.148423	0.898542	0.101458	0.912318	0.0876823	14
CASGAPPGQQDTQYF	TRBV13-2	TRBJ2-5	102	RENCA	RS	0	0.851528	0.148472	0.335852	0.664148	0.689625	0.310375	15
CASGDAGGASQNTLYF	TRBV13-2	TRBJ2-4	53	RENCA	RS	0	0.851409	0.148591	0.532338	0.467662	0.263268	0.736732	16
CASRVPGHANTEVFF	TRBV19	TRBJ1-1	29	RENCA	NR	0	0.851237	0.148762	0.0610641	0.938936	0.722457	0.277543	15
CASSPGRTSNERLFF	TRBV13-1	TRBJ1-4	60	RENCA	RS	0	0.850945	0.149055	0.0341651	0.965835	0.966717	0.033283	15
CASNPDWAYEQYF	TRBV13-2	TRBJ2-7	56	RENCA	NR	0	0.850816	0.149184	0.259864	0.740136	0.8195	0.1805	13
CAGQGATEVFF	TRBV29	TRBJ1-1	46	RENCA	RS	0	0.850629	0.149371	0.647323	0.352677	0.816452	0.183548	11
CASSDGEVFF	TRBV13-3	TRBJ1-1	59	RENCA	NR	0	0.850231	0.149769	0.418513	0.581487	0.980795	0.0192052	10
CASSSDNYEQYF	TRBV29	TRBJ2-7	66	RENCA	RS	0	0.850221	0.149779	0.135901	0.864099	0.874989	0.125011	12
CASRPTGGPSAETLYF	TRBV19	TRBJ2-3	506	RENCA	NR	0	0.850088	0.149912	0.0682833	0.931717	0.704836	0.295163	16
CASSRHNQDTQYF	TRBV3	TRBJ2-5	26	RENCA	RS	0	0.849966	0.150034	0.981453	0.0185475	0.583147	0.416853	13
CASSIWGSGNTLYF	TRBV19	TRBJ1-3	55	RENCA	NR	0	0.849809	0.150191	0.958661	0.0413395	0.642031	0.357969	14
CASSHPGQTEVFF	TRBV13-3	TRBJ1-1	25	RENCA	RS	0	0.849638	0.150362	0.630369	0.369631	0.806533	0.193467	13
CASGDPRGQNTLYF	TRBV13-2	TRBJ2-4	34	RENCA	NR	0	0.849243	0.150758	0.0797173	0.920283	0.490426	0.509574	14
CTCSALRGGEQYF	TRBV1	TRBJ2-7	21	AB1	NR	6	0.989812	0.0101876	0.0913427	0.908657	0.985451	0.0145495	13
CASSDRQGAATEVFF	TRBV13-1	TRBJ1-1	173	RENCA	RS	0	0.848975	0.151025	0.0390172	0.960983	0.966236	0.0337641	15
CASSQDPLGDQNTLYF	TRBV2	TRBJ2-4	32	RENCA	RS	0	0.848965	0.151035	0.997359	0.00264118	0.721895	0.278105	16
CASSQAGTEVFF	TRBV5	TRBJ1-1	99	RENCA	NR	0	0.848821	0.151179	0.935986	0.0640136	0.914228	0.0857722	12
CASSTGQIQDTQYF	TRBV19	TRBJ2-5	25	RENCA	NR	0	0.848547	0.151453	0.332459	0.667541	0.38715	0.61285	14
CTCKTDNSGNTLYF	TRBV1	TRBJ1-3	89	RENCA	RS	0	0.84848	0.15152	0.981182	0.0188176	0.526586	0.473414	14
CTCSAGWGGAGNTLYF	TRBV1	TRBJ2-4	37	RENCA	NR	0	0.847697	0.152303	0.796947	0.203053	0.918321	0.0816792	16
CASSSPGGVEQYF	TRBV17	TRBJ2-7	633	RENCA	RS	0	0.846854	0.153146	0.0101117	0.989888	0.680801	0.319199	13
CASSRNSYEQYF	TRBV5	TRBJ2-7	50	RENCA	NR	0	0.846636	0.153364	0.209755	0.790245	0.949223	0.0507769	12
CASSRDRVGTEVFF	TRBV17	TRBJ1-1	34	RENCA	RS	0	0.846626	0.153374	0.658297	0.341703	0.556315	0.443685	14
CASSLSTGGGSAETLYF	TRBV2	TRBJ2-3	24	RENCA	NR	0	0.84616	0.15384	0.053694	0.946306	0.814675	0.185325	17
CASGEGGLDYAEQFF	TRBV13-2	TRBJ2-1	31	RENCA	NR	0	0.845838	0.154162	0.0100878	0.989912	0.339519	0.660481	15
CASSDLGVSYEQYF	TRBV13-3	TRBJ2-7	21	RENCA	NR	0	0.845277	0.154723	0.114029	0.885971	0.856439	0.143561	14
CASSPGTGGAGEQYF	TRBV5	TRBJ2-7	50	RENCA	RS	0	0.845162	0.154838	0.107419	0.892581	0.977978	0.0220225	15
CASSRWGDAETLYF	TRBV19	TRBJ2-3	46	RENCA	NR	0	0.844956	0.155045	0.534301	0.465699	0.375422	0.624578	14
CASSFPGGYEQYF	TRBV14	TRBJ2-7	27	AB1	RS	6	0.989809	0.0101914	0.00191145	0.998089	0.660352	0.339648	13
CASSQDGTKVFF	TRBV5	TRBJ1-1	151	RENCA	RS	0	0.844475	0.155525	0.99554	0.00446019	0.949113	0.0508869	12
CASSPQGADTEVFF	TRBV3	TRBJ1-1	243	RENCA	NR	0	0.844211	0.155789	0.450628	0.549372	0.625751	0.374249	14
CASSDNANTEVFF	TRBV13-3	TRBJ1-1	31	RENCA	RS	0	0.844021	0.155979	0.845114	0.154886	0.985885	0.0141156	13
CASSDAQGSNERLFF	TRBV13-1	TRBJ1-4	33	RENCA	NR	0	0.843675	0.156325	0.0999961	0.900004	0.962413	0.0375867	15
CASSRDRTGNTEVFF	TRBV17	TRBJ1-1	38	RENCA	NR	0	0.843605	0.156395	0.898866	0.101134	0.524132	0.475868	15
CASGDGGQSYNSPLYF	TRBV13-2	TRBJ1-6	45	RENCA	RS	0	0.843552	0.156448	0.600401	0.399599	0.654275	0.345725	16
CASSQGQEEVFF	TRBV5	TRBJ1-1	35	RENCA	NR	0	0.843324	0.156676	0.764948	0.235052	0.983865	0.0161354	12
CASGDGDYEQYF	TRBV13-2	TRBJ2-7	55	RENCA	RS	0	0.842969	0.157031	0.0081664	0.991834	0.903401	0.0965993	12
CASSFSLTEVFF	TRBV14	TRBJ1-1	22	AB1	NR	0	0.989746	0.0102543	0.718873	0.281127	0.939904	0.060096	12
CTCSPLRVGTEVFF	TRBV1	TRBJ1-1	27	AB1	NR	6	0.989738	0.0102622	0.242533	0.757467	0.953277	0.0467229	14
CASSAGHTNTEVFF	TRBV5	TRBJ1-1	22	RENCA	RS	0	0.84279	0.15721	0.684663	0.315337	0.974558	0.0254418	14
CTCNLGGLNQDTQYF	TRBV1	TRBJ2-5	44	RENCA	NR	0	0.842663	0.157337	0.94491	0.0550904	0.503574	0.496426	15
CASSQDIRQYEQYF	TRBV5	TRBJ2-7	26	RENCA	NR	0	0.842628	0.157372	0.924911	0.0750891	0.879814	0.120186	14
CASRLTWISNERLFF	TRBV19	TRBJ1-4	76	RENCA	NR	0	0.842566	0.157434	0.0929076	0.907092	0.894603	0.105397	15
CTCSAAGTGGTEVFF	TRBV1	TRBJ1-1	102	AB1	RS	0	0.989737	0.0102633	0.843703	0.156297	0.841542	0.158458	15
CASSRDQNTLYF	TRBV19	TRBJ2-4	59	RENCA	NR	0	0.841965	0.158035	0.997506	0.00249356	0.765937	0.234063	12
CTCSDRGHGNTLYF	TRBV1	TRBJ1-3	89	RENCA	NR	0	0.841803	0.158197	0.743204	0.256796	0.782961	0.217039	14
CASGDAGLDYAEQFF	TRBV13-2	TRBJ2-1	63	RENCA	NR	0	0.841769	0.158231	0.0756369	0.924363	0.12363	0.87637	15
CTCSAIRGREQYF	TRBV1	TRBJ2-7	33	AB1	NR	0	0.989714	0.0102857	0.069531	0.930469	0.982213	0.0177874	13
CASGDAGLDYAEQFF	TRBV13-2	TRBJ2-1	376	RENCA	RS	0	0.841769	0.158231	0.0756369	0.924363	0.12363	0.87637	15
CASSQGGQGEQYF	TRBV5	TRBJ2-7	30	RENCA	RS	0	0.841676	0.158324	0.632721	0.367279	0.948439	0.0515608	13
CASSLGWEQYF	TRBV29	TRBJ2-7	21	RENCA	RS	0	0.841424	0.158576	0.28282	0.71718	0.929113	0.0708867	11
CASSLGWEQYF	TRBV29	TRBJ2-7	31	RENCA	RS	0	0.841424	0.158576	0.28282	0.71718	0.929113	0.0708867	11
CASNHRGQGGQNTLYF	TRBV13-1	TRBJ2-4	26	RENCA	NR	0	0.841039	0.158961	0.965905	0.0340953	0.729381	0.270619	16
CASSLRTGGFAEQFF	TRBV29	TRBJ2-1	36	RENCA	RS	0	0.840505	0.159495	0.00128034	0.99872	0.605628	0.394371	15
CASSLAEFQDTQYF	TRBV3	TRBJ2-5	46	RENCA	NR	0	0.83986	0.16014	0.958439	0.041561	0.0822019	0.917798	14
CASRRGTGQDTQYF	TRBV15	TRBJ2-5	152	RENCA	NR	0	0.839334	0.160666	0.00862026	0.99138	0.429517	0.570483	14
CTCSAIRGREQYF	TRBV1	TRBJ2-7	78	AB1	RS	6	0.989714	0.0102857	0.069531	0.930469	0.982213	0.0177874	13
CASSLDTQDTQYF	TRBV16	TRBJ2-5	284	RENCA	NR	0	0.839318	0.160682	0.958318	0.0416818	0.758329	0.241671	13
CASSLAGANTEVFF	TRBV29	TRBJ1-1	27	RENCA	NR	0	0.839194	0.160806	0.738005	0.261995	0.222006	0.777994	14
CASSLDGERLFF	TRBV13-1	TRBJ1-4	76	RENCA	NR	0	0.838914	0.161086	0.910978	0.0890216	0.529055	0.470945	12
CASSLDLGGQNTLYF	TRBV16	TRBJ2-4	31	RENCA	RS	0	0.838842	0.161158	0.982213	0.0177868	0.549463	0.450537	15
CASSQDRDWGYEQYF	TRBV5	TRBJ2-7	78	RENCA	NR	0	0.838664	0.161336	0.996861	0.00313919	0.937503	0.0624966	15
CASGASQGAGAGQLYF	TRBV13-2	TRBJ2-2	21	RENCA	RS	0	0.838602	0.161398	0.480495	0.519505	0.52662	0.47338	16
CASSLGDEQYF	TRBV29	TRBJ2-7	25	RENCA	NR	0	0.8377	0.1623	0.473769	0.526231	0.951865	0.0481355	11
CASSLGDEQYF	TRBV29	TRBJ2-7	38	RENCA	RS	0	0.8377	0.1623	0.473769	0.526231	0.951865	0.0481355	11
CASSIAGTVSGNTLYF	TRBV19	TRBJ1-3	33	RENCA	RS	0	0.837509	0.162491	0.992418	0.0075819	0.766916	0.233084	16
CTCSAIRGREQYF	TRBV1	TRBJ2-7	26	AB1	RS	6	0.989714	0.0102857	0.069531	0.930469	0.982213	0.0177874	13
CASARDWGDEQYF	TRBV13-3	TRBJ2-7	25	RENCA	RS	0	0.837196	0.162804	0.0454366	0.954563	0.929149	0.0708515	13
CASSLEGDSGNTLYF	TRBV16	TRBJ1-3	35	RENCA	NR	0	0.837025	0.162975	0.998113	0.00188675	0.482516	0.517484	15
CASSLEGDSGNTLYF	TRBV16	TRBJ1-3	60	RENCA	RS	0	0.837025	0.162975	0.998113	0.00188675	0.482516	0.517484	15
CASSDAGGSSYEQYF	TRBV13-3	TRBJ2-7	21	RENCA	NR	0	0.83658	0.16342	0.346869	0.653131	0.919023	0.0809773	15
CASSDGVSYEQYF	TRBV13-1	TRBJ2-7	67	RENCA	RS	0	0.836436	0.163564	0.126778	0.873222	0.930522	0.0694786	13
CASSLRDRGYAEQFF	TRBV19	TRBJ2-1	39	RENCA	RS	0	0.836401	0.163599	0.0113586	0.988641	0.801005	0.198995	15
CASSDGASDYTF	TRBV13-1	TRBJ1-2	70	RENCA	RS	0	0.836231	0.163769	0.198626	0.801374	0.977005	0.0229954	12
CASSPTRDWIYEQYF	TRBV5	TRBJ2-7	48	RENCA	RS	0	0.835856	0.164144	0.342031	0.657969	0.93115	0.06885	15
CASGDNRGSGNTLYF	TRBV13-2	TRBJ1-3	36	RENCA	NR	0	0.835476	0.164524	0.575502	0.424498	0.849843	0.150157	15
CASSQDGDSYEQYF	TRBV5	TRBJ2-7	24	RENCA	NR	0	0.835069	0.164931	0.903949	0.0960511	0.596964	0.403036	14
CASSQDGDSYEQYF	TRBV5	TRBJ2-7	84	RENCA	NR	0	0.835069	0.164931	0.903949	0.0960511	0.596964	0.403036	14
CASSIWETLYF	TRBV19	TRBJ2-3	335	RENCA	RS	0	0.834868	0.165132	0.956951	0.0430492	0.958743	0.0412568	11
CASGGTGTVYAEQFF	TRBV13-2	TRBJ2-1	30	RENCA	NR	0	0.834826	0.165174	0.116136	0.883864	0.284515	0.715485	15
CASSQEPGLGGEQYF	TRBV5	TRBJ2-7	34	RENCA	RS	0	0.8345	0.1655	0.982259	0.0177414	0.975549	0.0244509	15
CASSQEGQVNTEVFF	TRBV5	TRBJ1-1	23	RENCA	RS	0	0.834369	0.165631	0.980587	0.019413	0.812531	0.187469	15
CASSIDWSAETLYF	TRBV19	TRBJ2-3	55	RENCA	NR	0	0.834121	0.165879	0.814131	0.185869	0.702901	0.297099	14
CASGDAGQAYNSPLYF	TRBV13-2	TRBJ1-6	25	RENCA	RS	0	0.834106	0.165894	0.937408	0.0625923	0.270889	0.729111	16
CASSLGQGAGQDTQYF	TRBV29	TRBJ2-5	76	RENCA	RS	0	0.834033	0.165967	0.133061	0.866939	0.73215	0.26785	16
CASSQDGEGTEVFF	TRBV5	TRBJ1-1	121	RENCA	NR	0	0.833834	0.166166	0.994719	0.00528147	0.854673	0.145327	14
CASSLGQGANTGQLYF	TRBV12-2	TRBJ2-2	21	RENCA	NR	0	0.833817	0.166183	0.144967	0.855033	0.852079	0.147921	16
CASSLKDGGSYEQYF	TRBV29	TRBJ2-7	25	RENCA	NR	0	0.833784	0.166216	0.0334214	0.966579	0.781082	0.218918	15
CASSQGGRTYEQYF	TRBV5	TRBJ2-7	32	RENCA	NR	0	0.832815	0.167185	0.340994	0.659006	0.77235	0.22765	14
CASSENRGGERLFF	TRBV13-1	TRBJ1-4	48	RENCA	RS	0	0.832115	0.167885	0.00441704	0.995583	0.935713	0.0642874	14
CASSRDRANTEVFF	TRBV5	TRBJ1-1	34	RENCA	RS	0	0.831637	0.168363	0.992857	0.00714276	0.770645	0.229355	14
CASSIGTTNQDTQYF	TRBV19	TRBJ2-5	27	RENCA	RS	0	0.831634	0.168366	0.833711	0.166289	0.935784	0.0642159	15
CASSDQIYEQYF	TRBV13-1	TRBJ2-7	31	RENCA	NR	0	0.831468	0.168532	0.109211	0.890789	0.969759	0.0302411	12
CASSDAWDKYNSPLYF	TRBV13-1	TRBJ1-6	106	RENCA	RS	0	0.830687	0.169313	0.968921	0.0310786	0.860625	0.139375	16
CASSPGGPEVFF	TRBV14	TRBJ1-1	26	AB1	RS	4	0.98971	0.0102901	0.0278736	0.972126	0.913299	0.086701	12
CASSIRLGNNYAEQFF	TRBV19	TRBJ2-1	122	RENCA	RS	0	0.830584	0.169416	0.111813	0.888187	0.90174	0.0982594	16
CASSLGTGEDEQYF	TRBV5	TRBJ2-7	50	RENCA	RS	0	0.830502	0.169498	0.00134395	0.998656	0.701131	0.298869	14
CASSQATEVFF	TRBV5	TRBJ1-1	36	RENCA	RS	0	0.83019	0.16981	0.911019	0.0889813	0.965191	0.0348089	11
CASSFGTLNERLFF	TRBV14	TRBJ1-4	70	RENCA	RS	0	0.830116	0.169884	0.00354829	0.996452	0.860668	0.139331	14
CASSDAGVSYEQYF	TRBV13-3	TRBJ2-7	387	RENCA	NR	0	0.830018	0.169982	0.200111	0.799889	0.71635	0.28365	14
CASDSYEQYF	TRBV13-2	TRBJ2-7	21	RENCA	NR	0	0.829089	0.170911	0.742606	0.257393	0.788369	0.211631	10
CASSSGTGGYEQYF	TRBV14	TRBJ2-7	47	AB1	NR	2	0.989695	0.0103052	0.0011455	0.998854	0.791725	0.208275	14
CTCSALRKGANTEVFF	TRBV1	TRBJ1-1	27	AB1	RS	2	0.989662	0.0103383	0.898258	0.101742	0.976078	0.0239216	16
CTCSSLRGREQYF	TRBV1	TRBJ2-7	306	AB1	RS	6	0.989643	0.0103571	0.0360397	0.96396	0.986408	0.0135916	13
CASGVPGHSSYEQYF	TRBV13-2	TRBJ2-7	379	RENCA	NR	0	0.828776	0.171224	0.330765	0.669235	0.523317	0.476683	15
CASSQDRQSSYEQYF	TRBV5	TRBJ2-7	24	RENCA	RS	0	0.828758	0.171242	0.993707	0.0062928	0.965507	0.0344933	15
CASSGGTGSYEQYF	TRBV13-3	TRBJ2-7	375	RENCA	RS	0	0.828261	0.171739	0.00143986	0.99856	0.883699	0.116301	14
CASSTDSYNSPLYF	TRBV19	TRBJ1-6	82	RENCA	RS	0	0.828191	0.171809	0.743938	0.256062	0.889064	0.110936	14
CTCSAGIYNNQAPLF	TRBV1	TRBJ1-5	32	RENCA	NR	0	0.827563	0.172437	0.346732	0.653268	0.85144	0.14856	15
CASGDGRGDERLFF	TRBV13-2	TRBJ1-4	38	RENCA	RS	0	0.827324	0.172676	0.0077427	0.992257	0.870562	0.129438	14
CASSDTGGDYEQYF	TRBV13-3	TRBJ2-7	63	RENCA	NR	0	0.827094	0.172906	0.00188256	0.998117	0.821604	0.178396	14
CASGEIWGTSQNTLYF	TRBV13-2	TRBJ2-4	56	RENCA	NR	0	0.827081	0.172919	0.664197	0.335803	0.504067	0.495933	16
CTCSADRGQNYEQYF	TRBV1	TRBJ2-7	30	AB1	RS	4	0.98963	0.0103704	0.673105	0.326895	0.979098	0.0209016	15
CTCSAQGAGNTLYF	TRBV1	TRBJ1-3	36	RENCA	NR	0	0.826948	0.173052	0.894591	0.105409	0.692177	0.307823	14
CASSPGTGGRRQDTQYF	TRBV14	TRBJ2-5	67	RENCA	NR	0	0.826937	0.173063	0.00606298	0.993937	0.296985	0.703015	17
CASGRDRGGNTLYF	TRBV13-2	TRBJ1-3	25	RENCA	RS	0	0.826732	0.173268	0.194769	0.805231	0.357682	0.642318	14
CASSQDRGNYAEQFF	TRBV5	TRBJ2-1	31	RENCA	NR	0	0.826596	0.173404	0.555764	0.444236	0.786712	0.213288	15
CTCSALRGLEQYF	TRBV1	TRBJ2-7	25	AB1	NR	6	0.989618	0.0103824	0.0932746	0.906725	0.986815	0.0131849	13
CASSQDRGNYAEQFF	TRBV5	TRBJ2-1	29	RENCA	NR	0	0.826596	0.173404	0.555764	0.444236	0.786712	0.213288	15
CASSQDRGNYAEQFF	TRBV5	TRBJ2-1	63	RENCA	RS	0	0.826596	0.173404	0.555764	0.444236	0.786712	0.213288	15
CASSQDLRQGADEQYF	TRBV5	TRBJ2-7	102	RENCA	RS	0	0.826439	0.173561	0.993862	0.00613749	0.95824	0.0417604	16
CASGDKGLDYAEQFF	TRBV13-2	TRBJ2-1	135	RENCA	RS	0	0.825941	0.174059	0.015193	0.984807	0.128758	0.871242	15
CASRQGDTLYF	TRBV14	TRBJ2-4	22	RENCA	RS	0	0.825753	0.174247	0.939399	0.0606012	0.933896	0.0661043	11
CTCSGTGRGERLFF	TRBV1	TRBJ1-4	27	RENCA	NR	0	0.825625	0.174375	0.257027	0.742973	0.594038	0.405962	14
CASSDGGDTEVFF	TRBV13-3	TRBJ1-1	56	RENCA	NR	0	0.825582	0.174418	0.55131	0.44869	0.922688	0.0773121	13
CTCRGTENSGNTLYF	TRBV1	TRBJ1-3	40	RENCA	RS	0	0.825083	0.174917	0.982927	0.0170731	0.967872	0.032128	15
CTCSTQGDTGQLYF	TRBV1	TRBJ2-2	26	RENCA	NR	0	0.825003	0.174997	0.78108	0.21892	0.377487	0.622513	14
CASSLDGDRENTLYF	TRBV16	TRBJ2-4	48	RENCA	RS	0	0.824979	0.175021	0.99819	0.00180965	0.197993	0.802007	15
CASGPTGGTNTGQLYF	TRBV13-2	TRBJ2-2	64	RENCA	RS	0	0.824936	0.175064	0.109137	0.890863	0.3991	0.6009	16
CASSPWHSGNTLYF	TRBV19	TRBJ1-3	50	RENCA	RS	0	0.823943	0.176057	0.860269	0.139731	0.861854	0.138146	14
CASSSLRGEVFF	TRBV4	TRBJ1-1	433	RENCA	RS	0	0.823363	0.176637	0.00751757	0.992483	0.980208	0.0197922	12
CASSLGLSSYEQYF	TRBV14	TRBJ2-7	22	AB1	NR	6	0.989617	0.0103827	0.0115501	0.98845	0.587069	0.412931	14
CTCSADLAGGPEVFF	TRBV1	TRBJ1-1	86	AB1	RS	0	0.989611	0.010389	0.956131	0.043869	0.946722	0.0532784	15
CTCSALRGHEQYF	TRBV1	TRBJ2-7	413	AB1	RS	0	0.989602	0.0103983	0.0850214	0.914979	0.987526	0.0124736	13
CASSQDFGVSYEQYF	TRBV5	TRBJ2-7	21	RENCA	NR	0	0.823327	0.176673	0.968997	0.0310032	0.966715	0.0332851	15
CASSGTGGGSQNTLYF	TRBV13-1	TRBJ2-4	87	RENCA	NR	0	0.823256	0.176744	0.312543	0.687457	0.561139	0.438861	16
CARGGISNERLFF	TRBV19	TRBJ1-4	131	RENCA	RS	0	0.822753	0.177247	0.838689	0.161311	0.921844	0.0781563	13
CASARTGGTERLFF	TRBV13-2	TRBJ1-4	65	RENCA	RS	0	0.822398	0.177602	0.00185125	0.998149	0.466586	0.533414	14
CTCSQVISGNTLYF	TRBV1	TRBJ1-3	89	RENCA	RS	0	0.821893	0.178107	0.991655	0.00834538	0.88806	0.111941	14
CASSQDWGSYAEQFF	TRBV5	TRBJ2-1	49	RENCA	NR	0	0.821818	0.178182	0.205447	0.794553	0.899278	0.100722	15
CTCSALRGHEQYF	TRBV1	TRBJ2-7	101	AB1	RS	4	0.989602	0.0103983	0.0850214	0.914979	0.987526	0.0124736	13
CASGDAGGKDEQYF	TRBV13-2	TRBJ2-7	84	RENCA	RS	0	0.821705	0.178295	0.00390381	0.996096	0.254675	0.745325	14
CASSPGTTNSPLYF	TRBV19	TRBJ1-6	36	RENCA	NR	0	0.821042	0.178958	0.0858093	0.914191	0.946689	0.0533112	14
CASSDGQGAERLFF	TRBV13-1	TRBJ1-4	29	RENCA	RS	0	0.82088	0.17912	0.00392535	0.996075	0.978547	0.0214529	14
CASSIGQGGANTEVFF	TRBV17	TRBJ1-1	28	RENCA	RS	0	0.820759	0.179241	0.0447577	0.955242	0.930737	0.0692625	16
CTCSADGGGAQVFF	TRBV1	TRBJ1-1	21	AB1	RS	6	0.989588	0.0104124	0.392079	0.607921	0.887357	0.112643	14
CASGAPGQGYNSPLYF	TRBV13-2	TRBJ1-6	22	RENCA	NR	0	0.820337	0.179663	0.831676	0.168324	0.267168	0.732832	16
CASGAPGQGYNSPLYF	TRBV13-2	TRBJ1-6	41	RENCA	NR	0	0.820337	0.179663	0.831676	0.168324	0.267168	0.732832	16
CTCSAGRGIEQYF	TRBV1	TRBJ2-7	25	AB1	RS	6	0.989561	0.0104394	0.03269	0.96731	0.986949	0.0130511	13
CASSEGLGYEQYF	TRBV13-3	TRBJ2-7	26	RENCA	RS	0	0.819394	0.180606	0.00339699	0.996603	0.981984	0.0180163	13
CASSDVQGANERLFF	TRBV13-1	TRBJ1-4	29	RENCA	NR	0	0.818979	0.181021	0.0405268	0.959473	0.968579	0.0314209	15
CTCSFGQGANTEVFF	TRBV1	TRBJ1-1	742	AB1	RS	4	0.989527	0.0104732	0.080407	0.919593	0.973777	0.0262229	15
CASSAGQTEVFF	TRBV14	TRBJ1-1	56	AB1	NR	4	0.989512	0.0104884	0.101693	0.898307	0.977689	0.0223112	12
CTCSALQNTEVFF	TRBV1	TRBJ1-1	26	AB1	NR	4	0.989485	0.0105149	0.805631	0.194369	0.988353	0.0116469	13
CASSPAGFYEQYF	TRBV5	TRBJ2-7	26	RENCA	NR	0	0.818853	0.181147	0.39785	0.60215	0.73707	0.26293	13
CASSLGQGAREQYF	TRBV5	TRBJ2-7	22	RENCA	RS	0	0.818593	0.181407	0.00260361	0.997396	0.785853	0.214147	14
CASSDGDRGYTEVFF	TRBV13-1	TRBJ1-1	35	RENCA	NR	0	0.818495	0.181506	0.0468749	0.953125	0.979127	0.0208733	15
CTCSALRTGTEVFF	TRBV1	TRBJ1-1	90	AB1	RS	4	0.989458	0.0105414	0.690022	0.309978	0.969975	0.0300252	14
CASSLPANTGQLYF	TRBV29	TRBJ2-2	32	RENCA	RS	0	0.81806	0.18194	0.332781	0.667219	0.708343	0.291657	14
CASGDPGQGYNSPLYF	TRBV13-2	TRBJ1-6	37	RENCA	RS	0	0.818002	0.181997	0.910234	0.0897664	0.259241	0.740759	16
CTCSPRTGGNTEVFF	TRBV1	TRBJ1-1	95	AB1	RS	6	0.989438	0.0105615	0.0116451	0.988355	0.960458	0.0395417	15
CTCSAGQGGEVFF	TRBV1	TRBJ1-1	89	AB1	RS	0	0.989421	0.0105794	0.0867859	0.913214	0.987008	0.0129923	13
CTCSAGQGPNTEVFF	TRBV1	TRBJ1-1	70	AB1	RS	2	0.989408	0.0105922	0.0861941	0.913806	0.980934	0.0190662	15
CASSDSTYAEQFF	TRBV13-1	TRBJ2-1	36	RENCA	RS	0	0.817809	0.182191	0.0332458	0.966754	0.890606	0.109394	13
CASSQDGDWGLSAETLYF	TRBV2	TRBJ2-3	22	RENCA	NR	0	0.817609	0.182391	0.877326	0.122674	0.65445	0.34555	18
CASRLTGERNTEVFF	TRBV17	TRBJ1-1	22	RENCA	RS	0	0.817255	0.182745	0.028267	0.971733	0.457921	0.542079	15
CASSLGTYTEVFF	TRBV4	TRBJ1-1	28	RENCA	RS	0	0.817185	0.182815	0.00956845	0.990432	0.964664	0.0353358	13
CASSEGGSYEQYF	TRBV13-1	TRBJ2-7	25	RENCA	RS	0	0.817153	0.182847	0.173857	0.826143	0.894193	0.105807	13
CTCSAGQGPNTEVFF	TRBV1	TRBJ1-1	282	AB1	RS	0	0.989408	0.0105922	0.0861941	0.913806	0.980934	0.0190662	15
CTCSAGQGPNTEVFF	TRBV1	TRBJ1-1	5182	AB1	RS	6	0.989408	0.0105922	0.0861941	0.913806	0.980934	0.0190662	15
CASSLSQGASQNTLYF	TRBV29	TRBJ2-4	65	RENCA	NR	0	0.817125	0.182875	0.633224	0.366776	0.543291	0.456709	16
CTCSAGQGPNTEVFF	TRBV1	TRBJ1-1	120	AB1	RS	6	0.989408	0.0105922	0.0861941	0.913806	0.980934	0.0190662	15
CTCSPPGGVDTEVFF	TRBV1	TRBJ1-1	78	AB1	NR	4	0.989386	0.010614	0.00833328	0.991667	0.767269	0.232731	15
CASSLPLNTETLYF	TRBV29	TRBJ2-3	90	RENCA	NR	0	0.816896	0.183104	0.0339516	0.966048	0.547667	0.452333	14
CTCSADLGNTEVFF	TRBV1	TRBJ1-1	158	AB1	NR	4	0.989374	0.0106259	0.536658	0.463342	0.963248	0.0367521	14
CASSPRTVSYNSPLYF	TRBV29	TRBJ1-6	66	RENCA	NR	0	0.816524	0.183476	0.0327972	0.967203	0.933009	0.066991	16
CASSDYRGRQNTLYF	TRBV13-1	TRBJ2-4	23	RENCA	NR	0	0.816479	0.183521	0.902575	0.0974246	0.943777	0.0562232	15
CASSQGQGNTEVFF	TRBV5	TRBJ1-1	23	RENCA	NR	0	0.816331	0.183669	0.167706	0.832294	0.970244	0.0297564	14
CTCSAIRGGEQYF	TRBV1	TRBJ2-7	255	AB1	NR	0	0.989356	0.010644	0.142979	0.857021	0.97853	0.0214697	13
CASGEGTGTNTGQLYF	TRBV13-2	TRBJ2-2	62	RENCA	RS	0	0.816255	0.183745	0.255118	0.744882	0.70899	0.29101	16
CASSLYPPDIQNTLYF	TRBV29	TRBJ2-4	67	RENCA	RS	0	0.816028	0.183972	0.836156	0.163844	0.704665	0.295335	16
CASSDPTEGERLFF	TRBV13-1	TRBJ1-4	163	RENCA	NR	0	0.815312	0.184688	0.0732728	0.926727	0.931019	0.0689807	14
CTCSADINTEVFF	TRBV1	TRBJ1-1	85	AB1	RS	0	0.98935	0.0106496	0.980973	0.0190271	0.984488	0.0155117	13
CTCSATANTEVFF	TRBV1	TRBJ1-1	37	AB1	RS	0	0.989345	0.0106547	0.431591	0.568409	0.988395	0.0116051	13
CTCSALRQGANTEVFF	TRBV1	TRBJ1-1	209	AB1	RS	6	0.989334	0.0106659	0.917328	0.082672	0.97872	0.0212798	16
CASGDGTGDTQYF	TRBV13-2	TRBJ2-5	61	RENCA	RS	0	0.815185	0.184815	0.0798283	0.920172	0.828062	0.171938	13
CASSWDRLSGNTLYF	TRBV13-1	TRBJ1-3	30	RENCA	NR	0	0.814928	0.185072	0.997994	0.00200567	0.899337	0.100663	15
CTCSAVRTTEVFF	TRBV1	TRBJ1-1	23	AB1	NR	4	0.989321	0.0106788	0.757527	0.242473	0.985148	0.0148521	13
CASSSGTGVYEQYF	TRBV14	TRBJ2-7	21	AB1	NR	0	0.989293	0.0107074	0.00118956	0.99881	0.781796	0.218204	14
CASSRDRGYEQYF	TRBV17	TRBJ2-7	22	RENCA	NR	0	0.814482	0.185518	0.0292053	0.970795	0.673705	0.326295	13
CASSDAGGERLFF	TRBV13-1	TRBJ1-4	24	RENCA	NR	0	0.814361	0.185639	0.225864	0.774137	0.936959	0.0630409	13
CASSRVSNTEVFF	TRBV17	TRBJ1-1	23	RENCA	NR	0	0.814156	0.185844	0.50646	0.49354	0.915708	0.0842924	13
CASSQYRDSYAEQFF	TRBV5	TRBJ2-1	29	RENCA	RS	0	0.814118	0.185882	0.647432	0.352567	0.862435	0.137565	15
CTCSAPTGGYEQYF	TRBV1	TRBJ2-7	45	AB1	RS	6	0.989283	0.0107169	0.002001	0.997999	0.876896	0.123104	14
CTCSAAGTGDERLFF	TRBV1	TRBJ1-4	30	RENCA	RS	0	0.81363	0.18637	0.885137	0.114863	0.748943	0.251057	15
CSSSLGGEDTQYF	TRBV23	TRBJ2-5	21	RENCA	RS	0	0.813058	0.186942	0.917878	0.0821224	0.794348	0.205652	13
CASSRDLGEESYEQYF	TRBV17	TRBJ2-7	43	RENCA	NR	0	0.812653	0.187347	0.166275	0.833725	0.722096	0.277904	16
CASSDMGLGYAEQFF	TRBV13-1	TRBJ2-1	83	RENCA	NR	0	0.812488	0.187512	0.369242	0.630758	0.466603	0.533397	15
CASSLTGGAETLYF	TRBV15	TRBJ2-3	195	RENCA	RS	0	0.812443	0.187557	0.00155821	0.998442	0.434774	0.565226	14
CTCSAGKNTEVFF	TRBV1	TRBJ1-1	50	AB1	RS	6	0.989279	0.010721	0.543985	0.456015	0.988833	0.011167	13
CTCSAIRSTEVFF	TRBV1	TRBJ1-1	54	AB1	RS	4	0.989272	0.0107278	0.870626	0.129374	0.964122	0.0358776	13
CASSQEGWGVYEQYF	TRBV5	TRBJ2-7	34	RENCA	RS	0	0.811084	0.188916	0.99773	0.00227054	0.908038	0.0919615	15
CASRAGTGTYEQYF	TRBV14	TRBJ2-7	413	AB1	NR	2	0.98927	0.0107304	0.00139253	0.998607	0.853773	0.146227	14
CASSQDTNYEQYF	TRBV5	TRBJ2-7	24	RENCA	RS	0	0.811055	0.188945	0.560987	0.439013	0.976604	0.0233958	13
CASSDEGGAGYEQYF	TRBV13-3	TRBJ2-7	81	RENCA	NR	0	0.810844	0.189156	0.787353	0.212647	0.94011	0.0598895	15
CASRAGTGTYEQYF	TRBV14	TRBJ2-7	370	AB1	RS	0	0.98927	0.0107304	0.00139253	0.998607	0.853773	0.146227	14
CASSLDTEVFF	TRBV14	TRBJ1-1	44	AB1	RS	0	0.989249	0.010751	0.69044	0.30956	0.84583	0.15417	11
CASSVGGRQDTQYF	TRBV19	TRBJ2-5	41	RENCA	NR	0	0.810777	0.189223	0.560445	0.439555	0.263123	0.736877	14
CASSLDSGGGAETLYF	TRBV16	TRBJ2-3	33	RENCA	NR	0	0.810144	0.189856	0.756233	0.243767	0.610187	0.389813	16
CASSTRGGSYEQYF	TRBV17	TRBJ2-7	35	RENCA	NR	0	0.810062	0.189938	0.00128267	0.998717	0.528185	0.471815	14
CASSQVGTGGYEQYF	TRBV5	TRBJ2-7	59	RENCA	RS	0	0.8098	0.1902	0.996518	0.00348201	0.946401	0.0535986	15
CASSFRGGAYEQYF	TRBV14	TRBJ2-7	43	AB1	RS	4	0.989214	0.0107863	0.00144125	0.998559	0.655986	0.344014	14
CTCSAARDHTEVFF	TRBV1	TRBJ1-1	1946	AB1	RS	4	0.989201	0.0107995	0.785192	0.214808	0.912955	0.0870448	14
CTCSAGQNTEVFF	TRBV1	TRBJ1-1	31	AB1	NR	6	0.989164	0.010836	0.425439	0.574561	0.988965	0.0110351	13
CASGDPWFEQYF	TRBV13-2	TRBJ2-7	998	RENCA	NR	0	0.809355	0.190645	0.0540113	0.945989	0.556567	0.443433	12
CASSSGAYEQYF	TRBV17	TRBJ2-7	33	RENCA	RS	0	0.8093	0.1907	0.00568556	0.994314	0.932201	0.0677987	12
CASSQDGSSYEQYF	TRBV5	TRBJ2-7	37	RENCA	RS	0	0.809145	0.190855	0.931401	0.0685991	0.575119	0.424881	14
CASGDAGGSNERLFF	TRBV13-2	TRBJ1-4	153	RENCA	NR	0	0.808573	0.191427	0.0332565	0.966743	0.515208	0.484792	15
CASSLTEFQDTQYF	TRBV3	TRBJ2-5	76	RENCA	RS	0	0.808496	0.191504	0.475847	0.524153	0.110166	0.889834	14
CTCSPLRGREQYF	TRBV1	TRBJ2-7	161	AB1	NR	2	0.989131	0.0108695	0.0187221	0.981278	0.984831	0.0151693	13
CASSSPLLGESAETLYF	TRBV3	TRBJ2-3	124	RENCA	RS	0	0.808131	0.191869	0.157442	0.842558	0.499877	0.500123	17
CASSQDGDTEVFF	TRBV5	TRBJ1-1	22	RENCA	NR	0	0.807843	0.192157	0.993381	0.00661935	0.835774	0.164226	13
CASSQDGDTEVFF	TRBV5	TRBJ1-1	35	RENCA	RS	0	0.807843	0.192157	0.993381	0.00661935	0.835774	0.164226	13
CTCSALRVGEQYF	TRBV1	TRBJ2-7	28	AB1	RS	4	0.989123	0.0108773	0.339267	0.660733	0.984053	0.015947	13
CTCSGQGAYEQYF	TRBV1	TRBJ2-7	42	RENCA	RS	0	0.80783	0.19217	0.734599	0.265401	0.727598	0.272402	13
CASRHISNERLFF	TRBV19	TRBJ1-4	39	RENCA	RS	0	0.807582	0.192418	0.73472	0.26528	0.980026	0.0199743	13
CASSRELGGYEQYF	TRBV17	TRBJ2-7	57	RENCA	NR	0	0.807255	0.192745	0.0318827	0.968117	0.39265	0.60735	14
CASGPLGGRQDTQYF	TRBV13-2	TRBJ2-5	67	RENCA	NR	0	0.807055	0.192945	0.378913	0.621087	0.692196	0.307804	15
CASSQDGAEVFF	TRBV5	TRBJ1-1	69	RENCA	RS	0	0.806623	0.193377	0.989664	0.0103357	0.881817	0.118183	12
CASRAGTGSYEQYF	TRBV14	TRBJ2-7	941	AB1	RS	0	0.989119	0.010881	0.00120162	0.998798	0.881032	0.118968	14
CTCSAGWGRDTEVFF	TRBV1	TRBJ1-1	22	AB1	RS	6	0.989117	0.0108832	0.0570079	0.942992	0.966241	0.0337594	15
CASSQAGGLSSYEQYF	TRBV5	TRBJ2-7	27	RENCA	RS	0	0.806216	0.193784	0.739871	0.260129	0.889175	0.110825	16
CASSFGTVQDTQYF	TRBV16	TRBJ2-5	35	RENCA	NR	0	0.806132	0.193868	0.0748223	0.925178	0.369791	0.630209	14
CASGSGQGDTQYF	TRBV13-2	TRBJ2-5	81	RENCA	RS	0	0.80561	0.19439	0.153237	0.846763	0.786896	0.213104	13
CASSPATINQDTQYF	TRBV19	TRBJ2-5	33	RENCA	RS	0	0.805552	0.194448	0.850178	0.149822	0.781829	0.218171	15
CASSPRAISNERLFF	TRBV19	TRBJ1-4	45	RENCA	RS	0	0.805442	0.194558	0.126153	0.873847	0.970255	0.0297451	15
CASGSGTGGNERLFF	TRBV13-2	TRBJ1-4	68	RENCA	NR	0	0.805249	0.194751	0.0106904	0.98931	0.766649	0.233351	15
CASSQDGQTEVFF	TRBV5	TRBJ1-1	85	RENCA	NR	0	0.804802	0.195198	0.994679	0.00532113	0.894776	0.105224	13
CASSQAGDTEVFF	TRBV5	TRBJ1-1	27	RENCA	NR	0	0.804325	0.195675	0.984853	0.0151468	0.7627	0.2373	13
CTCSAPGQGRNYAEQFF	TRBV1	TRBJ2-1	160	RENCA	RS	0	0.804263	0.195737	0.88845	0.11155	0.510598	0.489402	17
CASSRDSHSGNTLYF	TRBV13-1	TRBJ1-3	194	RENCA	NR	0	0.804188	0.195812	0.998552	0.00144767	0.916073	0.0839273	15
CASGGGTTNTEVFF	TRBV13-2	TRBJ1-1	35	RENCA	NR	0	0.803879	0.196121	0.23668	0.76332	0.831637	0.168363	14
CTCSAPGQGAGNTLYF	TRBV1	TRBJ1-3	32	RENCA	NR	0	0.803593	0.196407	0.996544	0.00345577	0.75384	0.24616	16
CTCSARNSAETLYF	TRBV1	TRBJ2-3	473	RENCA	NR	0	0.803525	0.196475	0.488385	0.511615	0.845864	0.154136	14
CTCSALRQHTEVFF	TRBV1	TRBJ1-1	338	AB1	RS	4	0.989048	0.0109517	0.663927	0.336073	0.972674	0.0273261	14
CTCSALRRGTEVFF	TRBV1	TRBJ1-1	111	AB1	RS	6	0.98902	0.0109797	0.452071	0.547929	0.960588	0.0394119	14
CTCSTGSGTEVFF	TRBV1	TRBJ1-1	23	AB1	RS	6	0.988987	0.0110131	0.125833	0.874167	0.984058	0.0159416	13
CASSPGTGVYEQYF	TRBV14	TRBJ2-7	54	AB1	RS	0	0.98895	0.0110496	0.00114819	0.998852	0.777843	0.222157	14
CTCSALRGYEQYF	TRBV1	TRBJ2-7	34	AB1	RS	2	0.988946	0.0110545	0.0625569	0.937443	0.985739	0.0142612	13
CTCSALRGYEQYF	TRBV1	TRBJ2-7	26	AB1	NR	4	0.988946	0.0110545	0.0625569	0.937443	0.985739	0.0142612	13
CTCSALRGYEQYF	TRBV1	TRBJ2-7	30	AB1	RS	4	0.988946	0.0110545	0.0625569	0.937443	0.985739	0.0142612	13
CATGTGRGQNTLYF	TRBV13-2	TRBJ2-4	27	RENCA	RS	0	0.803371	0.196629	0.101152	0.898848	0.478341	0.521659	14
CASSQDWGNYAEQFF	TRBV5	TRBJ2-1	66	RENCA	RS	0	0.802961	0.197039	0.577324	0.422676	0.78888	0.21112	15
CASSLDFSYEQYF	TRBV5	TRBJ2-7	31	RENCA	RS	0	0.801775	0.198225	0.95501	0.0449899	0.760155	0.239845	13
CTCSAVRGREQYF	TRBV1	TRBJ2-7	27	AB1	NR	4	0.988942	0.011058	0.0410707	0.958929	0.985279	0.014721	13
CTCSATTANERLFF	TRBV1	TRBJ1-4	21	RENCA	RS	0	0.80068	0.19932	0.0829322	0.917068	0.951492	0.0485082	14
CASGAGQGQNTLYF	TRBV13-2	TRBJ2-4	21	RENCA	RS	0	0.800579	0.199421	0.0947631	0.905237	0.772102	0.227898	14
CASRLPGHPNTEVFF	TRBV29	TRBJ1-1	177	RENCA	RS	0	0.8004	0.1996	0.0936347	0.906365	0.324025	0.675975	15
CASSLGWLGGDSSYEQYF	TRBV29	TRBJ2-7	68	RENCA	NR	0	0.800072	0.199928	0.287018	0.712982	0.733824	0.266176	18
CASSPGHTNTEVFF	TRBV5	TRBJ1-1	23	RENCA	RS	0	0.799747	0.200253	0.531365	0.468635	0.969596	0.030404	14
CASRGLGEQYF	TRBV13-1	TRBJ2-7	23	RENCA	RS	0	0.79933	0.200671	0.843875	0.156125	0.968369	0.031631	11
CASSRDNYEQYF	TRBV5	TRBJ2-7	94	RENCA	NR	0	0.798533	0.201467	0.55428	0.44572	0.852912	0.147088	12
CASSGWGGDHEQYF	TRBV13-1	TRBJ2-7	52	RENCA	RS	0	0.79768	0.20232	0.0487654	0.951235	0.583702	0.416298	14
CASGGHATGGAREQYF	TRBV13-2	TRBJ2-7	246	RENCA	NR	0	0.797661	0.202339	0.920494	0.0795063	0.790897	0.209104	16
CASGDVGTGGEQYF	TRBV13-2	TRBJ2-7	134	RENCA	RS	0	0.797491	0.202509	0.142078	0.857922	0.440781	0.559219	14
CASSPPGLGYAEQFF	TRBV5	TRBJ2-1	65	RENCA	NR	0	0.79659	0.20341	0.0643614	0.935639	0.299528	0.700472	15
CASSDEAGDQDTQYF	TRBV13-1	TRBJ2-5	80	RENCA	NR	0	0.795879	0.204121	0.944038	0.0559625	0.959359	0.040641	15
CASSDEAGDQDTQYF	TRBV13-1	TRBJ2-5	40	RENCA	RS	0	0.795879	0.204121	0.944038	0.0559625	0.959359	0.040641	15
CASGEPGQGYNSPLYF	TRBV13-2	TRBJ1-6	122	RENCA	NR	0	0.795607	0.204393	0.898712	0.101288	0.267123	0.732877	16
CTCSAVRGREQYF	TRBV1	TRBJ2-7	41	AB1	RS	0	0.988942	0.011058	0.0410707	0.958929	0.985279	0.014721	13
CTCSAVRGREQYF	TRBV1	TRBJ2-7	117	AB1	RS	6	0.988942	0.011058	0.0410707	0.958929	0.985279	0.014721	13
CASSLSMGGDQDTQYF	TRBV29	TRBJ2-5	27	RENCA	RS	0	0.795545	0.204455	0.570398	0.429602	0.388754	0.611246	16
CASSDRLFQNTLYF	TRBV13-1	TRBJ2-4	466	RENCA	RS	0	0.795115	0.204885	0.744714	0.255286	0.909618	0.0903818	14
CASSQGGVNYAEQFF	TRBV5	TRBJ2-1	30	RENCA	RS	0	0.794885	0.205115	0.441244	0.558756	0.765147	0.234853	15
CASSQGALEQYF	TRBV13-1	TRBJ2-7	22	RENCA	NR	0	0.79438	0.20562	0.0707234	0.929277	0.977044	0.0229557	12
CASSLASDQDTQYF	TRBV3	TRBJ2-5	375	RENCA	NR	0	0.794314	0.205686	0.970529	0.0294706	0.0683406	0.931659	14
CTCSAVREGTEVFF	TRBV1	TRBJ1-1	38	AB1	RS	4	0.988938	0.0110617	0.679124	0.320876	0.959941	0.040059	14
CASSPTGGSYEQYF	TRBV14	TRBJ2-7	25	AB1	NR	4	0.988885	0.0111152	0.00119484	0.998805	0.670367	0.329633	14
CTCSADPTGWAEVFF	TRBV1	TRBJ1-1	34	AB1	NR	6	0.988876	0.0111239	0.847563	0.152437	0.962645	0.0373552	15
CASSQDGDTLYF	TRBV2	TRBJ2-4	34	RENCA	RS	0	0.794051	0.205949	0.998602	0.00139835	0.498163	0.501837	12
CTCSADLQTEVFF	TRBV1	TRBJ1-1	71	AB1	NR	0	0.98885	0.01115	0.96444	0.0355603	0.981066	0.0189344	13
CTCSAGLGPRNEQYF	TRBV1	TRBJ2-7	128	AB1	RS	0	0.988821	0.0111793	0.569476	0.430524	0.987015	0.0129852	15
CASTLTGGDEQYF	TRBV17	TRBJ2-7	21	RENCA	RS	0	0.79379	0.20621	0.00373377	0.996266	0.681294	0.318706	13
CASRSGTGTYEQYF	TRBV14	TRBJ2-7	301	AB1	RS	6	0.988815	0.0111849	0.00139896	0.998601	0.827862	0.172139	14
CASSGGTANTEVFF	TRBV13-1	TRBJ1-1	39	RENCA	NR	0	0.793597	0.206403	0.16634	0.83366	0.932347	0.0676531	14
CTCSADRGHEQYF	TRBV1	TRBJ2-7	21	AB1	RS	6	0.988782	0.0112184	0.270505	0.729495	0.981285	0.0187151	13
CASSGGTANTEVFF	TRBV13-1	TRBJ1-1	261	RENCA	RS	0	0.793597	0.206403	0.16634	0.83366	0.932347	0.0676531	14
CTCSALRVNTEVFF	TRBV1	TRBJ1-1	25	AB1	NR	4	0.988781	0.0112192	0.464284	0.535716	0.962768	0.0372319	14
CASSGGTANTEVFF	TRBV13-1	TRBJ1-1	27	RENCA	RS	0	0.793597	0.206403	0.16634	0.83366	0.932347	0.0676531	14
CASSNRGRDTEVFF	TRBV13-1	TRBJ1-1	37	RENCA	RS	0	0.793479	0.206521	0.250906	0.749094	0.944644	0.0553556	14
CASSFGDEQYF	TRBV29	TRBJ2-7	27	RENCA	RS	0	0.793206	0.206794	0.2667	0.7333	0.967508	0.0324915	11
CASGDRTGLNQDTQYF	TRBV13-2	TRBJ2-5	31	RENCA	NR	0	0.793054	0.206946	0.135865	0.864135	0.727204	0.272796	16
CTCSALRVNTEVFF	TRBV1	TRBJ1-1	306	AB1	RS	4	0.988781	0.0112192	0.464284	0.535716	0.962768	0.0372319	14
CTCSALRVNTEVFF	TRBV1	TRBJ1-1	70	AB1	RS	6	0.988781	0.0112192	0.464284	0.535716	0.962768	0.0372319	14
CASSIGRGANTEVFF	TRBV19	TRBJ1-1	101	AB1	NR	2	0.988741	0.0112587	0.00248287	0.997517	0.968792	0.0312079	15
CASSRELGDSYEQYF	TRBV17	TRBJ2-7	43	RENCA	NR	0	0.792734	0.207266	0.324108	0.675892	0.802076	0.197924	15
CASGDWGGDTQYF	TRBV13-2	TRBJ2-5	25	RENCA	RS	0	0.792545	0.207455	0.523539	0.476461	0.678334	0.321666	13
CTCSALRQGTEVFF	TRBV1	TRBJ1-1	208	AB1	RS	6	0.988726	0.0112736	0.610946	0.389054	0.963823	0.0361771	14
CASSDDRTGGYEQYF	TRBV13-3	TRBJ2-7	45	RENCA	NR	0	0.792057	0.207943	0.997173	0.00282737	0.941714	0.0582854	15
CTCSAGTGRYEQYF	TRBV1	TRBJ2-7	48	AB1	RS	4	0.988725	0.0112748	0.00242499	0.997575	0.917112	0.0828882	14
CASSQDGTIYAEQFF	TRBV5	TRBJ2-1	94	RENCA	NR	0	0.791816	0.208185	0.956064	0.0439361	0.65478	0.34522	15
CASSPDRDEQYF	TRBV5	TRBJ2-7	35	RENCA	NR	0	0.791015	0.208985	0.548036	0.451964	0.886817	0.113184	12
CASSQDGWGIYEQYF	TRBV5	TRBJ2-7	29	RENCA	RS	0	0.790979	0.209021	0.998279	0.00172108	0.861183	0.138817	15
CASSLSLNQDTQYF	TRBV29	TRBJ2-5	32	RENCA	NR	0	0.790745	0.209255	0.968468	0.0315321	0.165347	0.834653	14
CTCSAGTGRYEQYF	TRBV1	TRBJ2-7	38	AB1	RS	4	0.988725	0.0112748	0.00242499	0.997575	0.917112	0.0828882	14
CASSQPGQFYAEQFF	TRBV5	TRBJ2-1	66	RENCA	NR	0	0.790344	0.209656	0.662638	0.337362	0.507934	0.492066	15
CASSQDGWGQNTLYF	TRBV2	TRBJ2-4	21	RENCA	RS	0	0.790241	0.209759	0.99905	0.00095	0.64309	0.35691	15
CASSPSLIANTEVFF	TRBV17	TRBJ1-1	69	RENCA	RS	0	0.789314	0.210686	0.460563	0.539437	0.773494	0.226506	15
CASSFRTGPYEQYF	TRBV14	TRBJ2-7	133	AB1	NR	2	0.98872	0.0112801	0.00119964	0.9988	0.799915	0.200085	14
CASSPTGGAYEQYF	TRBV14	TRBJ2-7	34	AB1	RS	0	0.988703	0.0112969	0.00124221	0.998758	0.578568	0.421432	14
CASGDVGGVNQDTQYF	TRBV13-2	TRBJ2-5	30	RENCA	RS	0	0.789281	0.210719	0.423281	0.576719	0.454911	0.545089	16
CASGGTGGGGTGQLYF	TRBV13-2	TRBJ2-2	21	RENCA	NR	0	0.788755	0.211245	0.16866	0.83134	0.260289	0.739711	16
CASGDAEGPLSYEQYF	TRBV13-2	TRBJ2-7	24	RENCA	RS	0	0.788686	0.211314	0.511468	0.488532	0.65534	0.34466	16
CASSPDRMDTEVFF	TRBV14	TRBJ1-1	30	AB1	RS	2	0.988668	0.0113322	0.591003	0.408997	0.914837	0.0851627	14
CTCSADRNRGNQAPLF	TRBV1	TRBJ1-5	23	RENCA	RS	0	0.788576	0.211424	0.89888	0.10112	0.746456	0.253544	16
CTCSAGQGKAEQFF	TRBV1	TRBJ2-1	171	RENCA	RS	0	0.788426	0.211574	0.0239009	0.976099	0.593634	0.406365	14
CASSDVGYEQYF	TRBV13-3	TRBJ2-7	93	RENCA	NR	0	0.788028	0.211972	0.0311225	0.968877	0.948674	0.0513263	12
CASGDDWGDTQYF	TRBV13-2	TRBJ2-5	34	RENCA	RS	0	0.787756	0.212244	0.582531	0.417469	0.676465	0.323535	13
CTCSADLATEVFF	TRBV1	TRBJ1-1	132	AB1	NR	2	0.988651	0.011349	0.979541	0.0204589	0.978562	0.0214383	13
CASGAAGGRGAETLYF	TRBV13-2	TRBJ2-3	39	RENCA	NR	0	0.787437	0.212563	0.207219	0.792781	0.275316	0.724684	16
CASSGGQGDTQYF	TRBV13-1	TRBJ2-5	66	RENCA	RS	0	0.787107	0.212894	0.189208	0.810792	0.950835	0.049165	13
CTCSVGQGANTEVFF	TRBV1	TRBJ1-1	96	AB1	RS	6	0.988643	0.0113568	0.100666	0.899334	0.972869	0.0271311	15
CASSPGGDAEQFF	TRBV13-1	TRBJ2-1	180	RENCA	RS	0	0.787031	0.212969	0.0209398	0.97906	0.62637	0.37363	13
CASSFGEQDTQYF	TRBV16	TRBJ2-5	45	RENCA	NR	0	0.786995	0.213005	0.861708	0.138292	0.889337	0.110663	13
CASSLGTQDTQYF	TRBV29	TRBJ2-5	30	RENCA	NR	0	0.786742	0.213258	0.231432	0.768568	0.782467	0.217533	13
CASSLDWSQNTLYF	TRBV16	TRBJ2-4	38	RENCA	NR	0	0.786516	0.213484	0.996171	0.00382913	0.355625	0.644375	14
CTCSADQGNNQAPLF	TRBV1	TRBJ1-5	45	RENCA	NR	0	0.785936	0.214064	0.683937	0.316063	0.781278	0.218722	15
CASRSGTGSYEQYF	TRBV14	TRBJ2-7	70	AB1	NR	4	0.988598	0.0114024	0.00119803	0.998802	0.860276	0.139724	14
CTCSADGTGNQAPLF	TRBV1	TRBJ1-5	285	RENCA	RS	0	0.78557	0.214431	0.97927	0.0207299	0.535392	0.464608	15
CTCSATGTGDERLFF	TRBV1	TRBJ1-4	534	RENCA	NR	0	0.785392	0.214608	0.617429	0.382571	0.830459	0.169541	15
CASSGRGHANTEVFF	TRBV13-1	TRBJ1-1	590	RENCA	RS	0	0.784697	0.215303	0.185776	0.814224	0.76617	0.23383	15
CASGEPGGANERLFF	TRBV13-2	TRBJ1-4	22	RENCA	NR	0	0.784443	0.215557	0.0178586	0.982141	0.446609	0.553391	15
CASRAGTGGYEQYF	TRBV14	TRBJ2-7	968	AB1	RS	0	0.988584	0.0114159	0.00119668	0.998803	0.827583	0.172417	14
CASSDALGASAETLYF	TRBV13-1	TRBJ2-3	22	RENCA	NR	0	0.78341	0.21659	0.463577	0.536423	0.809711	0.190289	16
CTCIRGGAEQFF	TRBV1	TRBJ2-1	23	RENCA	NR	0	0.781959	0.218041	0.54198	0.45802	0.286255	0.713745	12
CASSVGTVNSPLYF	TRBV19	TRBJ1-6	77	RENCA	NR	0	0.781879	0.218121	0.0302923	0.969708	0.929064	0.0709359	14
CASSLWALEGQNTLYF	TRBV29	TRBJ2-4	61	RENCA	NR	0	0.781843	0.218157	0.90173	0.0982697	0.676178	0.323822	16
CASRDTQYF	TRBV3	TRBJ2-5	144	RENCA	RS	0	0.781519	0.218481	0.256746	0.743254	0.750714	0.249286	9
CASSISGDNSPLYF	TRBV19	TRBJ1-6	32	RENCA	NR	0	0.781366	0.218634	0.989756	0.0102444	0.611573	0.388427	14
CASSLSPDSSDYTF	TRBV29	TRBJ1-2	1193	RENCA	RS	0	0.781071	0.218929	0.4963	0.5037	0.594306	0.405694	14
CASRAGTGGYEQYF	TRBV14	TRBJ2-7	28039	AB1	RS	2	0.988584	0.0114159	0.00119668	0.998803	0.827583	0.172417	14
CASSLSPDSSDYTF	TRBV29	TRBJ1-2	92	RENCA	RS	0	0.781071	0.218929	0.4963	0.5037	0.594306	0.405694	14
CASSHPGGAKDTQYF	TRBV5	TRBJ2-5	23	RENCA	NR	0	0.780806	0.219194	0.756344	0.243656	0.727568	0.272432	15
CASGVGQGVSNERLFF	TRBV13-2	TRBJ1-4	24	RENCA	NR	0	0.780651	0.219349	0.168502	0.831498	0.840246	0.159754	16
CASSSGGGGNTLYF	TRBV29	TRBJ2-4	54	RENCA	RS	0	0.780608	0.219392	0.00489075	0.995109	0.606418	0.393582	14
CASRAGTGGYEQYF	TRBV14	TRBJ2-7	3265	AB1	RS	6	0.988584	0.0114159	0.00119668	0.998803	0.827583	0.172417	14
CASGASGGRGAETLYF	TRBV13-2	TRBJ2-3	28	RENCA	RS	0	0.780033	0.219967	0.389224	0.610776	0.337457	0.662543	16
CTCSGDNSAETLYF	TRBV1	TRBJ2-3	30	RENCA	RS	0	0.779407	0.220593	0.968415	0.031585	0.576074	0.423926	14
CASGEGVEQYF	TRBV13-2	TRBJ2-7	53	RENCA	RS	0	0.778827	0.221173	0.205005	0.794995	0.795705	0.204295	11
CASSPGGGYEQYF	TRBV14	TRBJ2-7	29	AB1	NR	6	0.988561	0.0114387	0.00156831	0.998432	0.928763	0.0712372	13
CASGSRQGANERLFF	TRBV13-2	TRBJ1-4	28	RENCA	RS	0	0.77878	0.22122	0.0620785	0.937921	0.825071	0.17493	15
CASRDTSYEQYF	TRBV29	TRBJ2-7	27	RENCA	NR	0	0.77847	0.22153	0.00447727	0.995523	0.93236	0.0676404	12
CASRDTSYEQYF	TRBV29	TRBJ2-7	111	RENCA	RS	0	0.77847	0.22153	0.00447727	0.995523	0.93236	0.0676404	12
CASRDTSYEQYF	TRBV29	TRBJ2-7	27	RENCA	RS	0	0.77847	0.22153	0.00447727	0.995523	0.93236	0.0676404	12
CASGAGTTGNTLYF	TRBV13-2	TRBJ1-3	21	RENCA	NR	0	0.777732	0.222268	0.111048	0.888952	0.812639	0.187361	14
CASSSTEVFF	TRBV14	TRBJ1-1	73	AB1	RS	6	0.988506	0.0114945	0.055247	0.944753	0.938796	0.0612044	10
CASGAGTTGNTLYF	TRBV13-2	TRBJ1-3	28	RENCA	NR	0	0.777732	0.222268	0.111048	0.888952	0.812639	0.187361	14
CASGTGLGENTLYF	TRBV13-2	TRBJ2-4	38	RENCA	NR	0	0.777577	0.222423	0.00738339	0.992617	0.543237	0.456763	14
CTCSAGLGSAETLYF	TRBV1	TRBJ2-3	30	RENCA	NR	0	0.777395	0.222605	0.345104	0.654896	0.977133	0.0228673	15
CASSLRTVSNERLFF	TRBV29	TRBJ1-4	29	RENCA	RS	0	0.777147	0.222853	0.056991	0.943009	0.890592	0.109408	15
CASSQESQGVYEQYF	TRBV5	TRBJ2-7	119	RENCA	NR	0	0.776966	0.223034	0.997859	0.00214111	0.971035	0.0289648	15
CTCSAPGHNNQAPLF	TRBV1	TRBJ1-5	43	RENCA	NR	0	0.776965	0.223035	0.713696	0.286304	0.383196	0.616804	15
CASSQDGDGDTEVFF	TRBV5	TRBJ1-1	68	RENCA	NR	0	0.776313	0.223687	0.979875	0.0201246	0.584975	0.415025	15
CASSDAWGQDTQYF	TRBV13-1	TRBJ2-5	22	RENCA	RS	0	0.774616	0.225384	0.247005	0.752995	0.443071	0.556929	14
CASSPGQTEVFF	TRBV14	TRBJ1-1	22	AB1	RS	0	0.988475	0.0115245	0.0478126	0.952187	0.973997	0.0260029	12
CASTRNTEVFF	TRBV13-3	TRBJ1-1	37	RENCA	RS	0	0.774146	0.225854	0.73391	0.26609	0.93488	0.0651201	11
CASSPGQTEVFF	TRBV14	TRBJ1-1	57	AB1	NR	2	0.988475	0.0115245	0.0478126	0.952187	0.973997	0.0260029	12
CASSSPGLGGGYF	TRBV29	TRBJ2-7	43	RENCA	NR	0	0.773533	0.226466	0.494979	0.505022	0.450908	0.549092	13
CASSRGHSSYEQYF	TRBV17	TRBJ2-7	52	RENCA	RS	0	0.773419	0.226582	0.0704144	0.929586	0.530422	0.469578	14
CASSRLGASYEQYF	TRBV17	TRBJ2-7	48	RENCA	RS	0	0.77338	0.22662	0.240409	0.759591	0.351385	0.648615	14
CASSQDGDRAEVFF	TRBV5	TRBJ1-1	21	RENCA	NR	0	0.773259	0.226741	0.988539	0.0114609	0.659371	0.340629	14
CASTTGTANTEVFF	TRBV29	TRBJ1-1	25	RENCA	RS	0	0.773051	0.226949	0.106151	0.893849	0.842429	0.157571	14
CASGDGGNSDYTF	TRBV13-2	TRBJ1-2	109	RENCA	NR	0	0.772823	0.227177	0.0334416	0.966558	0.815826	0.184174	13
CASGDGGNSDYTF	TRBV13-2	TRBJ1-2	46	RENCA	NR	0	0.772823	0.227177	0.0334416	0.966558	0.815826	0.184174	13
CASSPGQTEVFF	TRBV14	TRBJ1-1	22	AB1	NR	2	0.988475	0.0115245	0.0478126	0.952187	0.973997	0.0260029	12
CASGDGGNSDYTF	TRBV13-2	TRBJ1-2	26	RENCA	NR	0	0.772823	0.227177	0.0334416	0.966558	0.815826	0.184174	13
CASGDGGNSDYTF	TRBV13-2	TRBJ1-2	62	RENCA	NR	0	0.772823	0.227177	0.0334416	0.966558	0.815826	0.184174	13
CASSPGQTEVFF	TRBV14	TRBJ1-1	22	AB1	NR	2	0.988475	0.0115245	0.0478126	0.952187	0.973997	0.0260029	12
CASGDGGNSDYTF	TRBV13-2	TRBJ1-2	22	RENCA	NR	0	0.772823	0.227177	0.0334416	0.966558	0.815826	0.184174	13
CASGDGGNSDYTF	TRBV13-2	TRBJ1-2	86	RENCA	NR	0	0.772823	0.227177	0.0334416	0.966558	0.815826	0.184174	13
CASGDGGNSDYTF	TRBV13-2	TRBJ1-2	95	RENCA	RS	0	0.772823	0.227177	0.0334416	0.966558	0.815826	0.184174	13
CASGDGGNSDYTF	TRBV13-2	TRBJ1-2	25	RENCA	RS	0	0.772823	0.227177	0.0334416	0.966558	0.815826	0.184174	13
CASSPGQTEVFF	TRBV14	TRBJ1-1	83	AB1	RS	0	0.988475	0.0115245	0.0478126	0.952187	0.973997	0.0260029	12
CASGDGGNSDYTF	TRBV13-2	TRBJ1-2	43	RENCA	RS	0	0.772823	0.227177	0.0334416	0.966558	0.815826	0.184174	13
CASGDGGNSDYTF	TRBV13-2	TRBJ1-2	194	RENCA	RS	0	0.772823	0.227177	0.0334416	0.966558	0.815826	0.184174	13
CTCSAMGTGDERLFF	TRBV1	TRBJ1-4	33	RENCA	NR	0	0.772796	0.227204	0.964044	0.0359559	0.863488	0.136512	15
CASSPGQTEVFF	TRBV14	TRBJ1-1	39	AB1	RS	0	0.988475	0.0115245	0.0478126	0.952187	0.973997	0.0260029	12
CASSQGGQYEQYF	TRBV5	TRBJ2-7	48	RENCA	NR	0	0.772604	0.227396	0.597902	0.402098	0.942443	0.0575569	13
CASSSNEGSSYEQYF	TRBV17	TRBJ2-7	772	RENCA	RS	0	0.77249	0.22751	0.082028	0.917972	0.937166	0.0628338	15
CASSPGQTEVFF	TRBV14	TRBJ1-1	21	AB1	RS	2	0.988475	0.0115245	0.0478126	0.952187	0.973997	0.0260029	12
CASSQPGQNYAEQFF	TRBV5	TRBJ2-1	26	RENCA	NR	0	0.772484	0.227516	0.772719	0.227281	0.373561	0.626439	15
CASSQILGVNAEQFF	TRBV5	TRBJ2-1	58	RENCA	NR	0	0.772265	0.227735	0.107666	0.892334	0.850677	0.149323	15
CASGADSYTLYF	TRBV13-2	TRBJ1-3	283	RENCA	RS	0	0.771905	0.228095	0.769981	0.230019	0.691125	0.308874	12
CASSPGQGARQNTLYF	TRBV5	TRBJ2-4	29	RENCA	NR	0	0.771671	0.228329	0.413997	0.586003	0.940239	0.0597609	16
CASLSTGQLYF	TRBV19	TRBJ2-2	25	RENCA	NR	0	0.77158	0.22842	0.311947	0.688053	0.69977	0.30023	11
CASSPGQTEVFF	TRBV14	TRBJ1-1	90	AB1	RS	6	0.988475	0.0115245	0.0478126	0.952187	0.973997	0.0260029	12
CASSPTGGEQYF	TRBV13-3	TRBJ2-7	38	RENCA	NR	0	0.771073	0.228927	0.00162181	0.998378	0.874296	0.125704	12
CASGDPPGGREDTQYF	TRBV13-2	TRBJ2-5	66	RENCA	NR	0	0.770929	0.229071	0.413569	0.586431	0.480319	0.519681	16
CASGGTGWKKQNTLYF	TRBV13-2	TRBJ2-4	49	RENCA	RS	0	0.770533	0.229467	0.864127	0.135873	0.232582	0.767419	16
CASGSGQGDERLFF	TRBV13-2	TRBJ1-4	24	RENCA	NR	0	0.770458	0.229542	0.00962784	0.990372	0.86289	0.13711	14
CASSIWGAGNYAEQFF	TRBV19	TRBJ2-1	23	RENCA	NR	0	0.770416	0.229584	0.879443	0.120557	0.604372	0.395628	16
CASSQVGQGYAEQFF	TRBV5	TRBJ2-1	32	RENCA	NR	0	0.770359	0.229641	0.738007	0.261993	0.667033	0.332967	15
CASSGGTFSYEQYF	TRBV13-3	TRBJ2-7	29	RENCA	NR	0	0.770092	0.229908	0.00593975	0.99406	0.856106	0.143894	14
CTCSASGTGDERLFF	TRBV1	TRBJ1-4	131	RENCA	NR	0	0.770088	0.229912	0.981823	0.0181774	0.825967	0.174033	15
CAWNRGPNTEVFF	TRBV31	TRBJ1-1	63	RENCA	RS	0	0.769869	0.230131	0.241184	0.758816	0.611679	0.388321	13
CASSPGQTEVFF	TRBV14	TRBJ1-1	130	AB1	RS	4	0.988475	0.0115245	0.0478126	0.952187	0.973997	0.0260029	12
CASSPGQTEVFF	TRBV14	TRBJ1-1	38	AB1	RS	4	0.988475	0.0115245	0.0478126	0.952187	0.973997	0.0260029	12
CASGPANSDYTF	TRBV13-2	TRBJ1-2	39	RENCA	RS	0	0.769802	0.230198	0.245105	0.754895	0.395222	0.604778	12
CASSGGTGGTYEQYF	TRBV13-3	TRBJ2-7	68	RENCA	RS	0	0.769664	0.230336	0.174612	0.825388	0.972829	0.0271709	15
CASSPGQTEVFF	TRBV14	TRBJ1-1	39	AB1	RS	6	0.988475	0.0115245	0.0478126	0.952187	0.973997	0.0260029	12
CASSPGQTEVFF	TRBV14	TRBJ1-1	144	AB1	RS	4	0.988475	0.0115245	0.0478126	0.952187	0.973997	0.0260029	12
CASSLSANQNTLYF	TRBV29	TRBJ2-4	21	RENCA	NR	0	0.769435	0.230566	0.966557	0.0334426	0.68902	0.31098	14
CASSPGQTEVFF	TRBV14	TRBJ1-1	36	AB1	RS	6	0.988475	0.0115245	0.0478126	0.952187	0.973997	0.0260029	12
CTCSAGLGLSYEQYF	TRBV1	TRBJ2-7	21	AB1	NR	6	0.988427	0.0115734	0.341313	0.658686	0.986542	0.0134577	15
CASSQDGDRVEQYF	TRBV5	TRBJ2-7	115	RENCA	NR	0	0.769296	0.230704	0.971013	0.028987	0.494708	0.505292	14
CASKQPGDDQDTQYF	TRBV16	TRBJ2-5	52	RENCA	RS	0	0.769221	0.230779	0.997883	0.00211716	0.299613	0.700388	15
CTCSAVGTANTEVFF	TRBV1	TRBJ1-1	23	AB1	RS	0	0.988425	0.0115754	0.399119	0.600881	0.943951	0.0560496	15
CASSFTSNTEVFF	TRBV14	TRBJ1-1	23	AB1	RS	6	0.988399	0.0116005	0.151677	0.848323	0.956615	0.0433851	13
CTCSADGTGGTEVFF	TRBV1	TRBJ1-1	27	AB1	RS	4	0.988366	0.0116338	0.963605	0.0363953	0.89509	0.10491	15
CASSQDGSTEVFF	TRBV5	TRBJ1-1	164	RENCA	NR	0	0.769011	0.230989	0.996641	0.00335937	0.827868	0.172132	13
CASRRTGGSNERLFF	TRBV13-1	TRBJ1-4	99	RENCA	RS	0	0.768862	0.231138	0.00390087	0.996099	0.834507	0.165493	15
CTCSARLGGRDEQYF	TRBV1	TRBJ2-7	72	AB1	RS	6	0.988301	0.0116995	0.413719	0.586282	0.9869	0.0131001	15
CASSEGTNQDTQYF	TRBV13-1	TRBJ2-5	255	RENCA	NR	0	0.768775	0.231225	0.0728832	0.927117	0.509435	0.490565	14
CASGTGYEQYF	TRBV13-2	TRBJ2-7	38	RENCA	NR	0	0.768033	0.231967	0.262184	0.737815	0.7197	0.2803	11
CASGTGYEQYF	TRBV13-2	TRBJ2-7	44	RENCA	NR	0	0.768033	0.231967	0.262184	0.737815	0.7197	0.2803	11
CASSIAGQGQNTLYF	TRBV19	TRBJ2-4	30	RENCA	RS	0	0.767983	0.232017	0.997271	0.00272941	0.492093	0.507907	15
CASSFGHYEQYF	TRBV14	TRBJ2-7	29	AB1	NR	6	0.988295	0.0117055	0.00319537	0.996805	0.95384	0.04616	12
CTCSALGHTNTEVFF	TRBV1	TRBJ1-1	34	AB1	NR	6	0.988264	0.0117362	0.495891	0.504109	0.933008	0.066992	15
CASSEGQNSDYTF	TRBV13-1	TRBJ1-2	40	RENCA	NR	0	0.767845	0.232155	0.0249494	0.975051	0.978114	0.0218861	13
CASSLETNSDYTF	TRBV29	TRBJ1-2	100	RENCA	RS	0	0.767833	0.232167	0.0134099	0.98659	0.896086	0.103914	13
CTCSADQGVNTEVFF	TRBV1	TRBJ1-1	75	AB1	NR	6	0.988244	0.011756	0.241505	0.758495	0.96482	0.0351802	15
CTCSADQGVNTEVFF	TRBV1	TRBJ1-1	25	AB1	RS	0	0.988244	0.011756	0.241505	0.758495	0.96482	0.0351802	15
CTCSADSGDLPEVFF	TRBV1	TRBJ1-1	23	AB1	NR	4	0.988239	0.0117608	0.310329	0.689671	0.980007	0.0199929	15
CTCRGVNERLFF	TRBV1	TRBJ1-4	61	RENCA	RS	0	0.767532	0.232468	0.981938	0.018062	0.92703	0.07297	12
CTCSADRNSPLYF	TRBV1	TRBJ1-6	81	RENCA	RS	0	0.767434	0.232566	0.972034	0.0279662	0.984018	0.0159821	13
CASSTRQISNERLFF	TRBV19	TRBJ1-4	29	RENCA	RS	0	0.767354	0.232646	0.129414	0.870586	0.94731	0.0526899	15
CASSYDWGSQNTLYF	TRBV19	TRBJ2-4	88	RENCA	RS	0	0.767308	0.232692	0.991179	0.00882069	0.890961	0.109039	15
CASRTGTANTEVFF	TRBV13-1	TRBJ1-1	23	RENCA	NR	0	0.76722	0.23278	0.063416	0.936584	0.939387	0.0606134	14
CASGDAGTGVSNERLFF	TRBV13-2	TRBJ1-4	29	RENCA	RS	0	0.76706	0.23294	0.952577	0.0474232	0.360247	0.639753	17
CTCSAVRGLEQYF	TRBV1	TRBJ2-7	29	AB1	NR	0	0.988227	0.0117731	0.0765148	0.923485	0.98449	0.0155101	13
CASGGEEGSNTGQLYF	TRBV13-2	TRBJ2-2	64	RENCA	RS	0	0.766574	0.233426	0.523896	0.476104	0.658485	0.341515	16
CTCSAVRGLEQYF	TRBV1	TRBJ2-7	22	AB1	RS	2	0.988227	0.0117731	0.0765148	0.923485	0.98449	0.0155101	13
CTCSAVRGLEQYF	TRBV1	TRBJ2-7	41	AB1	RS	4	0.988227	0.0117731	0.0765148	0.923485	0.98449	0.0155101	13
CASGETGGDTQYF	TRBV13-2	TRBJ2-5	29	RENCA	RS	0	0.766325	0.233675	0.156409	0.843591	0.557893	0.442107	13
CTCSAVRGLEQYF	TRBV1	TRBJ2-7	213	AB1	RS	6	0.988227	0.0117731	0.0765148	0.923485	0.98449	0.0155101	13
CASGATGGGYYAEQFF	TRBV13-2	TRBJ2-1	23	RENCA	NR	0	0.766151	0.233849	0.0102854	0.989715	0.302016	0.697984	16
CASRKGLYEQYF	TRBV13-3	TRBJ2-7	31	RENCA	RS	0	0.765813	0.234187	0.00985881	0.990141	0.97311	0.0268898	12
CAGRTGGAREQYF	TRBV13-2	TRBJ2-7	51	RENCA	RS	0	0.765569	0.234431	0.0862935	0.913706	0.697247	0.302753	13
CASSFGNYAEQFF	TRBV29	TRBJ2-1	87	RENCA	NR	0	0.765134	0.234866	0.0019802	0.99802	0.704095	0.295905	13
CASSQDGDRGLEQYF	TRBV5	TRBJ2-7	47	RENCA	RS	0	0.76501	0.23499	0.998184	0.00181616	0.794046	0.205954	15
CASSTNSYNSPLYF	TRBV19	TRBJ1-6	138	RENCA	RS	0	0.764535	0.235465	0.275563	0.724437	0.901948	0.0980522	14
CAWSLPRDLSYEQYF	TRBV31	TRBJ2-7	36	RENCA	NR	0	0.764395	0.235605	0.409751	0.590249	0.107171	0.892829	15
CASSGTGYAEQFF	TRBV13-1	TRBJ2-1	25	RENCA	NR	0	0.764033	0.235967	0.0408235	0.959177	0.577149	0.422851	13
CASSQERNSYNSPLYF	TRBV5	TRBJ1-6	164	RENCA	NR	0	0.764031	0.235969	0.986698	0.013302	0.959414	0.0405858	16
CASGGAGGRGAETLYF	TRBV13-2	TRBJ2-3	262	RENCA	RS	0	0.764028	0.235972	0.262136	0.737865	0.208705	0.791295	16
CTCSGGQGANTEVFF	TRBV1	TRBJ1-1	200	AB1	NR	6	0.988142	0.0118579	0.103623	0.896377	0.961082	0.0389182	15
CASSIWGRDSGNTLYF	TRBV19	TRBJ1-3	49	RENCA	NR	0	0.763926	0.236074	0.986246	0.0137536	0.875591	0.124409	16
CTCSERGSANERLFF	TRBV1	TRBJ1-4	22	RENCA	RS	0	0.763908	0.236092	0.851232	0.148768	0.769563	0.230437	15
CASGGGTANTEVFF	TRBV13-2	TRBJ1-1	74	RENCA	NR	0	0.763756	0.236244	0.277566	0.722434	0.776742	0.223258	14
CASGGGTANTEVFF	TRBV13-2	TRBJ1-1	42	RENCA	NR	0	0.763756	0.236244	0.277566	0.722434	0.776742	0.223258	14
CASGGGTANTEVFF	TRBV13-2	TRBJ1-1	64	RENCA	RS	0	0.763756	0.236244	0.277566	0.722434	0.776742	0.223258	14
CASSGRTGGNQDTQYF	TRBV13-1	TRBJ2-5	35	RENCA	RS	0	0.763656	0.236344	0.0607577	0.939242	0.867039	0.13296	16
CASGRGSNSDYTF	TRBV13-2	TRBJ1-2	29	RENCA	RS	0	0.763592	0.236408	0.111899	0.8881	0.84738	0.15262	13
CTCSGGQGANTEVFF	TRBV1	TRBJ1-1	1428	AB1	RS	4	0.988142	0.0118579	0.103623	0.896377	0.961082	0.0389182	15
CASSLGQNQDTQYF	TRBV29	TRBJ2-5	23	RENCA	NR	0	0.763327	0.236673	0.414675	0.585325	0.272565	0.727435	14
CASSREQGATEVFF	TRBV17	TRBJ1-1	58	RENCA	RS	0	0.763164	0.236836	0.235335	0.764665	0.79465	0.20535	14
CASRSGTGDYEQYF	TRBV14	TRBJ2-7	146	AB1	RS	4	0.988141	0.011859	0.00123128	0.998769	0.865025	0.134975	14
CASSPGIEVFF	TRBV14	TRBJ1-1	71	AB1	RS	6	0.988137	0.0118628	0.414712	0.585288	0.96063	0.0393701	11
CASSAGFYEQYF	TRBV14	TRBJ2-7	40	AB1	RS	2	0.988108	0.0118921	0.00236098	0.997639	0.958877	0.0411226	12
CASSQDSPGGYNSPLYF	TRBV2	TRBJ1-6	25	RENCA	RS	0	0.762387	0.237613	0.998444	0.0015564	0.950457	0.0495426	17
CTCSAGGGGAQEQYF	TRBV1	TRBJ2-7	40	AB1	RS	4	0.988057	0.0119429	0.206108	0.793892	0.970007	0.0299925	15
CASSDKQGRNTLYF	TRBV13-1	TRBJ2-4	21	RENCA	NR	0	0.76218	0.23782	0.0243541	0.975646	0.874781	0.125219	14
CASRSGTGGYEQYF	TRBV14	TRBJ2-7	688	AB1	NR	4	0.988042	0.0119578	0.00120262	0.998797	0.796548	0.203452	14
CTCSADLEEDTEVFF	TRBV1	TRBJ1-1	29	AB1	NR	6	0.988025	0.011975	0.892797	0.107203	0.947862	0.0521379	15
CTCSADMGQYEQYF	TRBV1	TRBJ2-7	23	AB1	NR	2	0.988024	0.0119758	0.228146	0.771854	0.916313	0.0836867	14
CASGERGGAGNTLYF	TRBV13-2	TRBJ1-3	32	RENCA	NR	0	0.761923	0.238077	0.786559	0.213441	0.757052	0.242948	15
CASSDGGSQNTLYF	TRBV13-1	TRBJ2-4	32	RENCA	NR	0	0.761852	0.238148	0.913625	0.0863746	0.673995	0.326005	14
CASSFGTGDERLFF	TRBV29	TRBJ1-4	74	RENCA	NR	0	0.761427	0.238573	0.00129867	0.998701	0.946236	0.0537646	14
CASSQDHHWGGYEQYF	TRBV5	TRBJ2-7	88	RENCA	RS	0	0.760931	0.239069	0.998048	0.00195239	0.9604	0.0396002	16
CASSPRQLSNERLFF	TRBV19	TRBJ1-4	33	RENCA	RS	0	0.760929	0.239071	0.0357865	0.964213	0.955372	0.0446286	15
CASSDFGGGSGNTLYF	TRBV13-1	TRBJ1-3	118	RENCA	RS	0	0.760864	0.239136	0.84134	0.15866	0.886205	0.113795	16
CTCSANGPGQTEVFF	TRBV1	TRBJ1-1	22	AB1	RS	0	0.987958	0.0120425	0.483233	0.516767	0.834907	0.165093	15
CTCSALRQGAAVFF	TRBV1	TRBJ1-1	47	AB1	RS	2	0.987956	0.0120442	0.598228	0.401772	0.947144	0.0528563	14
CTCSGGQGKNTEVFF	TRBV1	TRBJ1-1	1025	AB1	RS	6	0.987943	0.0120572	0.100934	0.899066	0.968795	0.0312048	15
CASSQGTTNTEVFF	TRBV5	TRBJ1-1	226	RENCA	NR	0	0.759868	0.240132	0.475944	0.524056	0.96671	0.0332897	14
CASSSGWNSDYTF	TRBV29	TRBJ1-2	35	RENCA	NR	0	0.759742	0.240258	0.010922	0.989078	0.952804	0.0471964	13
CASSEGTTISNERLFF	TRBV13-1	TRBJ1-4	52	RENCA	NR	0	0.75929	0.24071	0.303467	0.696533	0.96258	0.03742	16
CASVWGYEQYF	TRBV13-1	TRBJ2-7	151	RENCA	RS	0	0.758936	0.241064	0.503703	0.496297	0.944658	0.0553415	11
CTCRSGKDERLFF	TRBV1	TRBJ1-4	1021	RENCA	NR	0	0.758806	0.241194	0.764742	0.235258	0.980893	0.0191066	13
CASGDWGFEQYF	TRBV13-2	TRBJ2-7	129	RENCA	RS	0	0.758128	0.241872	0.264803	0.735197	0.55325	0.44675	12
CTCSGGQGKNTEVFF	TRBV1	TRBJ1-1	148	AB1	RS	6	0.987943	0.0120572	0.100934	0.899066	0.968795	0.0312048	15
CASSLREDTEVFF	TRBV14	TRBJ1-1	4851	AB1	RS	4	0.987845	0.0121549	0.561858	0.438142	0.875644	0.124356	13
CASRPSGTGGAGEQYF	TRBV13-1	TRBJ2-7	59	RENCA	RS	0	0.758062	0.241938	0.960239	0.0397613	0.869064	0.130936	16
CTCSAENSGNTLYF	TRBV1	TRBJ1-3	63	RENCA	RS	0	0.757751	0.242249	0.994204	0.00579657	0.848277	0.151723	14
CASSTWTGVYEQYF	TRBV14	TRBJ2-7	46	AB1	RS	0	0.9878	0.0122002	0.00129824	0.998702	0.702148	0.297852	14
CTCSADSGTRVTEVFF	TRBV1	TRBJ1-1	28	AB1	NR	2	0.987797	0.0122034	0.987044	0.0129559	0.982012	0.0179881	16
CASSDEGYEQYF	TRBV13-3	TRBJ2-7	283	RENCA	NR	0	0.756648	0.243352	0.474664	0.525336	0.925535	0.0744651	12
CTCSSGQGPNTEVFF	TRBV1	TRBJ1-1	35	AB1	RS	4	0.987743	0.0122568	0.0809397	0.91906	0.978946	0.021054	15
CTCSEGQGANTEVFF	TRBV1	TRBJ1-1	39	AB1	NR	6	0.987722	0.0122784	0.100835	0.899165	0.974971	0.025029	15
CTCSAVQNNNQAPLF	TRBV1	TRBJ1-5	55	RENCA	RS	0	0.756395	0.243605	0.811542	0.188458	0.833543	0.166457	15
CASGDAGGPGAETLYF	TRBV13-2	TRBJ2-3	48	RENCA	NR	0	0.75529	0.24471	0.471544	0.528456	0.244793	0.755207	16
CASSDAAGTSAETLYF	TRBV13-1	TRBJ2-3	64	RENCA	RS	0	0.755128	0.244872	0.634595	0.365405	0.877568	0.122432	16
CASSLRGRNTEVFF	TRBV29	TRBJ1-1	26	RENCA	NR	0	0.755028	0.244972	0.314044	0.685956	0.528598	0.471402	14
CASSGDRPGNTLYF	TRBV13-1	TRBJ1-3	42	RENCA	RS	0	0.75496	0.24504	0.965383	0.0346172	0.725983	0.274017	14
CTCSEGQGANTEVFF	TRBV1	TRBJ1-1	163	AB1	NR	6	0.987722	0.0122784	0.100835	0.899165	0.974971	0.025029	15
CASSLDNNSDYTF	TRBV29	TRBJ1-2	100	RENCA	RS	0	0.754834	0.245166	0.469342	0.530658	0.832216	0.167784	13
CASSLRRGANSDYTF	TRBV14	TRBJ1-2	32	AB1	NR	6	0.987703	0.0122976	0.00147974	0.99852	0.83289	0.16711	15
CTCSARLGSSYEQYF	TRBV1	TRBJ2-7	26	AB1	RS	2	0.987698	0.0123023	0.221483	0.778517	0.988065	0.0119354	15
CASSQEGATNTEVFF	TRBV5	TRBJ1-1	45	RENCA	NR	0	0.754795	0.245206	0.986463	0.0135366	0.825658	0.174342	15
CAWSRGTNTEVFF	TRBV31	TRBJ1-1	23	RENCA	NR	0	0.753929	0.246071	0.0346809	0.965319	0.606959	0.393041	13
CASSSGSYEQYF	TRBV14	TRBJ2-7	257	AB1	RS	2	0.987692	0.0123082	0.00698078	0.993019	0.96145	0.0385496	12
CASSSGSYEQYF	TRBV14	TRBJ2-7	99	AB1	RS	6	0.987692	0.0123082	0.00698078	0.993019	0.96145	0.0385496	12
CTCSADPDNNQAPLF	TRBV1	TRBJ1-5	22	RENCA	NR	0	0.753782	0.246218	0.990479	0.00952092	0.698273	0.301727	15
CASSPGTYEQYF	TRBV14	TRBJ2-7	22	AB1	NR	0	0.987674	0.0123261	0.00124581	0.998754	0.958776	0.0412242	12
CASSREMGVEQYF	TRBV17	TRBJ2-7	59	RENCA	NR	0	0.753672	0.246328	0.326923	0.673077	0.786636	0.213364	13
CASSAPGHNTEVFF	TRBV13-3	TRBJ1-1	112	RENCA	RS	0	0.752925	0.247075	0.474188	0.525812	0.726057	0.273943	14
CASGDTGGSDYTF	TRBV13-2	TRBJ1-2	23	RENCA	RS	0	0.752849	0.247151	0.00197671	0.998023	0.733258	0.266742	13
CASRPGGSAETLYF	TRBV19	TRBJ2-3	97	RENCA	NR	0	0.752847	0.247153	0.0642448	0.935755	0.642246	0.357754	14
CASSPGIYEQYF	TRBV14	TRBJ2-7	106	AB1	RS	6	0.987672	0.0123276	0.00196288	0.998037	0.958836	0.0411636	12
CASSPGIYEQYF	TRBV14	TRBJ2-7	265	AB1	NR	4	0.987672	0.0123276	0.00196288	0.998037	0.958836	0.0411636	12
CASSRDRGPNTEVFF	TRBV19	TRBJ1-1	78	AB1	NR	2	0.987662	0.0123375	0.10942	0.890579	0.797237	0.202763	15
CASSRDRGDERLFF	TRBV5	TRBJ1-4	33	RENCA	NR	0	0.752788	0.247212	0.14818	0.85182	0.913267	0.0867335	14
CTCSARGTNERLFF	TRBV1	TRBJ1-4	35	RENCA	RS	0	0.752765	0.247235	0.730081	0.269919	0.946784	0.0532164	14
CTCSAGPGQANQAPLF	TRBV1	TRBJ1-5	94	RENCA	NR	0	0.75263	0.24737	0.128112	0.871888	0.840025	0.159975	16
CASSLVYEQYF	TRBV29	TRBJ2-7	52	RENCA	RS	0	0.752591	0.247409	0.645735	0.354265	0.863407	0.136593	11
CASGDTLLTDSDYTF	TRBV13-2	TRBJ1-2	39	RENCA	NR	0	0.752341	0.247659	0.0161007	0.983899	0.489736	0.510264	15
CASSGTEGSYEQYF	TRBV13-3	TRBJ2-7	323	RENCA	NR	0	0.752077	0.247923	0.00205974	0.99794	0.839839	0.160161	14
CASSDAGNTLYF	TRBV13-1	TRBJ1-3	27	RENCA	NR	0	0.751485	0.248515	0.985106	0.0148939	0.793349	0.206651	12
CASGGGADEQYF	TRBV13-2	TRBJ2-7	28	RENCA	NR	0	0.751383	0.248617	0.108003	0.891997	0.812465	0.187535	12
CASSIGRGEVFF	TRBV19	TRBJ1-1	51	AB1	NR	4	0.987634	0.0123658	0.00156819	0.998432	0.983182	0.0168178	12
CASSRGNDAEQFF	TRBV13-1	TRBJ2-1	32	RENCA	RS	0	0.751171	0.248829	0.0594417	0.940558	0.626288	0.373712	13
CASSLGTGGNYAEQFF	TRBV29	TRBJ2-1	72	RENCA	RS	0	0.750771	0.249229	0.0268685	0.973132	0.635847	0.364153	16
CTCSALRDGEQYF	TRBV1	TRBJ2-7	42	AB1	NR	4	0.987614	0.0123859	0.544853	0.455147	0.979456	0.0205438	13
CASSLEGAGQDTQYF	TRBV16	TRBJ2-5	64	RENCA	NR	0	0.749806	0.250194	0.994505	0.00549486	0.187166	0.812834	15
CTCSADPGAYEQYF	TRBV1	TRBJ2-7	24	AB1	RS	6	0.987597	0.0124033	0.0756028	0.924397	0.907915	0.092085	14
CTCSADGRGGNTEVFF	TRBV1	TRBJ1-1	25	AB1	NR	6	0.987588	0.0124119	0.983759	0.0162406	0.863303	0.136697	16
CASSFRTGWRYEQYF	TRBV14	TRBJ2-7	28	AB1	NR	4	0.987586	0.0124142	0.0439988	0.956001	0.969489	0.0305107	15
CASSTGAYEQYF	TRBV14	TRBJ2-7	134	AB1	NR	6	0.987582	0.0124177	0.00209976	0.9979	0.954486	0.0455143	12
CASGPGGGQDTQYF	TRBV13-2	TRBJ2-5	50	RENCA	RS	0	0.7497	0.2503	0.0236688	0.976331	0.210429	0.789571	14
CASGDGLGGRNTLYF	TRBV13-2	TRBJ2-4	54	RENCA	RS	0	0.749368	0.250632	0.750074	0.249926	0.710083	0.289917	15
CASSWGQGADTGQLYF	TRBV29	TRBJ2-2	290	RENCA	RS	0	0.748982	0.251018	0.115608	0.884392	0.814871	0.185129	16
CASSGATGGNSGNTLYF	TRBV13-1	TRBJ1-3	25	RENCA	NR	0	0.748857	0.251143	0.0484237	0.951576	0.842094	0.157906	17
CASRATGGTGQLYF	TRBV13-1	TRBJ2-2	24	RENCA	NR	0	0.748643	0.251356	0.00939044	0.99061	0.85058	0.14942	14
CTCSAGTGGYEQYF	TRBV1	TRBJ2-7	25	AB1	NR	4	0.987577	0.0124233	0.00230426	0.997696	0.910201	0.0897991	14
CASSPGHYEQYF	TRBV14	TRBJ2-7	34	AB1	RS	6	0.987499	0.0125014	0.00203779	0.997962	0.964206	0.0357943	12
CTCSADTGGEQYF	TRBV1	TRBJ2-7	28	AB1	NR	6	0.987482	0.0125182	0.0783268	0.921673	0.981778	0.0182216	13
CASRPGTGDYEQYF	TRBV14	TRBJ2-7	3844	AB1	NR	2	0.987459	0.0125414	0.00118264	0.998817	0.862133	0.137866	14
CASSQTGGAREQYF	TRBV5	TRBJ2-7	45	RENCA	NR	0	0.74853	0.25147	0.0128819	0.987118	0.681507	0.318493	14
CASRGTGNTEVFF	TRBV13-1	TRBJ1-1	106	RENCA	NR	0	0.748361	0.251639	0.239248	0.760752	0.943616	0.0563837	13
CASRPGTGDYEQYF	TRBV14	TRBJ2-7	41	AB1	RS	6	0.987459	0.0125414	0.00118264	0.998817	0.862133	0.137866	14
CASRGTGNTEVFF	TRBV13-1	TRBJ1-1	50	RENCA	RS	0	0.748361	0.251639	0.239248	0.760752	0.943616	0.0563837	13
CASGDEGNSGNTLYF	TRBV13-2	TRBJ1-3	29	RENCA	NR	0	0.74826	0.25174	0.994374	0.00562565	0.70604	0.29396	15
CASGDEGNSGNTLYF	TRBV13-2	TRBJ1-3	32	RENCA	RS	0	0.74826	0.25174	0.994374	0.00562565	0.70604	0.29396	15
CTCSSRLGGYEQYF	TRBV1	TRBJ2-7	28	AB1	RS	6	0.987434	0.0125656	0.0074163	0.992584	0.883322	0.116678	14
CASSDAWTGGYERLFF	TRBV13-1	TRBJ1-4	66	RENCA	RS	0	0.748236	0.251764	0.964395	0.0356049	0.904636	0.0953643	16
CASSQGFEQYF	TRBV5	TRBJ2-7	22	RENCA	RS	0	0.747964	0.252036	0.795627	0.204373	0.982064	0.0179356	11
CTCSSRLGGYEQYF	TRBV1	TRBJ2-7	32	AB1	RS	4	0.987434	0.0125656	0.0074163	0.992584	0.883322	0.116678	14
CTCSADLGGSYEQYF	TRBV1	TRBJ2-7	76	AB1	RS	6	0.987429	0.0125704	0.798401	0.201599	0.973213	0.0267872	15
CTCSAGTLNNQAPLF	TRBV1	TRBJ1-5	30	RENCA	NR	0	0.746153	0.253847	0.222478	0.777522	0.820428	0.179572	15
CTCSADLGGSYEQYF	TRBV1	TRBJ2-7	95	AB1	RS	6	0.987429	0.0125704	0.798401	0.201599	0.973213	0.0267872	15
CASSQEGDTEVFF	TRBV5	TRBJ1-1	32	RENCA	NR	0	0.745044	0.254956	0.991728	0.00827225	0.877784	0.122216	13
CASSQEGDTEVFF	TRBV5	TRBJ1-1	230	RENCA	NR	0	0.745044	0.254956	0.991728	0.00827225	0.877784	0.122216	13
CTCSADRGLSYEQYF	TRBV1	TRBJ2-7	882	AB1	NR	6	0.987429	0.0125711	0.753183	0.246817	0.97388	0.0261197	15
CASSQEGDTEVFF	TRBV5	TRBJ1-1	65	RENCA	RS	0	0.745044	0.254956	0.991728	0.00827225	0.877784	0.122216	13
CASSPPGHSYEQYF	TRBV14	TRBJ2-7	235	AB1	RS	4	0.987327	0.0126729	0.00383474	0.996165	0.403171	0.596829	14
CTCSALRTGVGEQYF	TRBV1	TRBJ2-7	21	AB1	NR	4	0.987267	0.012733	0.974924	0.0250755	0.982582	0.0174177	15
CTCDRNTEVFF	TRBV1	TRBJ1-1	30	AB1	RS	6	0.987221	0.0127788	0.659793	0.340207	0.950293	0.0497068	11
CASSQERVRDAEQFF	TRBV5	TRBJ2-1	30	RENCA	RS	0	0.745012	0.254988	0.626333	0.373667	0.750861	0.249139	15
CASSQDWGLYEQYF	TRBV14	TRBJ2-7	446	AB1	RS	4	0.987221	0.0127789	0.189605	0.810395	0.701808	0.298192	14
CASGVDSYAEQFF	TRBV13-2	TRBJ2-1	28	RENCA	RS	0	0.744818	0.255182	0.214223	0.785777	0.583849	0.416151	13
CASSLWGVANERLFF	TRBV29	TRBJ1-4	144	RENCA	NR	0	0.744518	0.255482	0.253674	0.746326	0.514644	0.485356	15
CASNGLGGLYAEQFF	TRBV13-3	TRBJ2-1	29	RENCA	RS	0	0.744383	0.255617	0.0377176	0.962283	0.808269	0.191731	15
CTCSADLNSPLYF	TRBV1	TRBJ1-6	43	RENCA	RS	0	0.744219	0.255781	0.991215	0.00878462	0.985542	0.014458	13
CASSDPGQSSAETLYF	TRBV13-1	TRBJ2-3	108	RENCA	RS	0	0.743564	0.256436	0.838863	0.161137	0.602808	0.397192	16
CTCSADQNTEVFF	TRBV1	TRBJ1-1	64	AB1	NR	4	0.987177	0.0128228	0.967535	0.0324653	0.984642	0.0153578	13
CASSLMGYERLFF	TRBV29	TRBJ1-4	301	RENCA	NR	0	0.743543	0.256457	0.528516	0.471484	0.738394	0.261606	13
CTCSADPQTEVFF	TRBV1	TRBJ1-1	43	AB1	NR	6	0.987161	0.0128387	0.968336	0.0316636	0.981898	0.0181024	13
CASSAGGEQYF	TRBV13-3	TRBJ2-7	27	RENCA	RS	0	0.742991	0.257009	0.68947	0.310529	0.969528	0.0304722	11
CASSFRTGLRYEQYF	TRBV14	TRBJ2-7	240	AB1	NR	4	0.98714	0.0128595	0.0508125	0.949187	0.965934	0.0340661	15
CASSRDREGTEVFF	TRBV4	TRBJ1-1	33	RENCA	NR	0	0.742812	0.257188	0.991881	0.00811897	0.787568	0.212432	14
CASSPGTVYEQYF	TRBV14	TRBJ2-7	32	AB1	RS	6	0.987137	0.0128634	0.00152092	0.998479	0.967161	0.0328386	13
CASSRDRVTNTEVFF	TRBV2	TRBJ1-1	37	AB1	RS	4	0.987119	0.0128813	0.845546	0.154454	0.842521	0.157479	15
CASGDAHQDTQYF	TRBV13-2	TRBJ2-5	65	RENCA	RS	0	0.742753	0.257247	0.964668	0.0353317	0.593711	0.406289	13
CTCSAAWGDEQYF	TRBV1	TRBJ2-7	53	AB1	NR	6	0.987109	0.0128915	0.0530478	0.946952	0.982623	0.017377	13
CTCSADGGRGYEQYF	TRBV1	TRBJ2-7	208	AB1	NR	6	0.987077	0.0129226	0.846675	0.153325	0.939878	0.0601224	15
CASSIPGNTEVFF	TRBV19	TRBJ1-1	46	AB1	NR	4	0.987046	0.0129543	0.317187	0.682813	0.93756	0.0624396	13
CASSDMGHLNTEVFF	TRBV13-3	TRBJ1-1	56	RENCA	RS	0	0.742691	0.257309	0.825329	0.174671	0.834775	0.165225	15
CASGDAVLGGGEQYF	TRBV13-2	TRBJ2-7	98	RENCA	NR	0	0.742352	0.257648	0.971028	0.0289722	0.2596	0.7404	15
CASSRDIWDEQYF	TRBV17	TRBJ2-7	4622	RENCA	RS	0	0.742251	0.257749	0.855711	0.144289	0.830152	0.169848	13
CASSLEGTDNERLFF	TRBV16	TRBJ1-4	40	RENCA	RS	0	0.742014	0.257986	0.883908	0.116092	0.531007	0.468994	15
CASSLSRSQNTLYF	TRBV29	TRBJ2-4	983	RENCA	NR	0	0.742006	0.257994	0.991515	0.00848498	0.300964	0.699036	14
CTCRGTGSQNTLYF	TRBV1	TRBJ2-4	1695	RENCA	RS	0	0.741503	0.258497	0.901751	0.0982491	0.46644	0.53356	14
CTCRGTGSQNTLYF	TRBV1	TRBJ2-4	395	RENCA	RS	0	0.741503	0.258497	0.901751	0.0982491	0.46644	0.53356	14
CASSRLGGQNTLYF	TRBV5	TRBJ2-4	27	RENCA	RS	0	0.741489	0.258511	0.276634	0.723366	0.737511	0.262489	14
CASGDALIANTGQLYF	TRBV13-2	TRBJ2-2	26	RENCA	RS	0	0.741452	0.258548	0.818736	0.181264	0.38413	0.615869	16
CASRSGTSNTEVFF	TRBV13-1	TRBJ1-1	22	RENCA	NR	0	0.741395	0.258605	0.163312	0.836688	0.943705	0.0562953	14
CASSQGSEVFF	TRBV13-3	TRBJ1-1	47	RENCA	NR	0	0.740909	0.259091	0.935095	0.0649053	0.980411	0.0195886	11
CASSRDGGQYAEQFF	TRBV17	TRBJ2-1	23	RENCA	RS	0	0.740867	0.259133	0.11031	0.88969	0.207864	0.792136	15
CTCSADWGGGDEQYF	TRBV1	TRBJ2-7	55	AB1	RS	0	0.987012	0.0129877	0.701306	0.298694	0.973805	0.0261945	15
CTCSAGGPGAEQFF	TRBV1	TRBJ2-1	26	RENCA	RS	0	0.740761	0.259239	0.309015	0.690985	0.335166	0.664834	14
CASGDGTGGRERLFF	TRBV13-2	TRBJ1-4	47	RENCA	RS	0	0.740739	0.259261	0.0411317	0.958868	0.829284	0.170716	15
CASSLGGEDTQYF	TRBV5	TRBJ2-5	22	RENCA	NR	0	0.740177	0.259823	0.951911	0.048089	0.770099	0.229901	13
CASSDTGNTLYF	TRBV13-1	TRBJ1-3	52	RENCA	NR	0	0.740025	0.259975	0.76732	0.23268	0.891426	0.108574	12
CASSQAGGALEQYF	TRBV5	TRBJ2-7	129	RENCA	NR	0	0.739874	0.260126	0.158195	0.841804	0.507675	0.492325	14
CTCSGGQGADTEVFF	TRBV1	TRBJ1-1	99	AB1	RS	6	0.98696	0.01304	0.100243	0.899757	0.946911	0.0530889	15
CASSFSQGDEQYF	TRBV14	TRBJ2-7	50	AB1	RS	4	0.986929	0.0130707	0.0233739	0.976626	0.959272	0.0407276	13
CASGDVRADTQYF	TRBV13-2	TRBJ2-5	245	RENCA	NR	0	0.739849	0.260151	0.755646	0.244354	0.675071	0.324929	13
CASSRVNYAEQFF	TRBV29	TRBJ2-1	77	RENCA	NR	0	0.739333	0.260667	0.00502235	0.994978	0.612172	0.387828	13
CASGDIYEQYF	TRBV13-2	TRBJ2-7	41	RENCA	NR	0	0.738948	0.261052	0.717686	0.282314	0.763727	0.236273	11
CTCSAVRGNEQYF	TRBV1	TRBJ2-7	69	AB1	RS	0	0.986909	0.0130908	0.106729	0.893271	0.983094	0.016906	13
CASRDWGGEDTQYF	TRBV3	TRBJ2-5	1193	RENCA	RS	0	0.738616	0.261384	0.0738576	0.926142	0.183207	0.816793	14
CASSQGTINYAEQFF	TRBV5	TRBJ2-1	58	RENCA	RS	0	0.738003	0.261998	0.1376	0.8624	0.879683	0.120317	15
CTCSAVRGNEQYF	TRBV1	TRBJ2-7	99	AB1	RS	4	0.986909	0.0130908	0.106729	0.893271	0.983094	0.016906	13
CASSPDWGVNQDTQYF	TRBV29	TRBJ2-5	30	RENCA	NR	0	0.73767	0.26233	0.526801	0.473199	0.677582	0.322418	16
CTCSAERGVEQYF	TRBV1	TRBJ2-7	102	AB1	RS	0	0.986845	0.0131554	0.28445	0.71555	0.981452	0.018548	13
CASSHDWGDYAEQFF	TRBV13-3	TRBJ2-1	25	RENCA	NR	0	0.737406	0.262594	0.0615756	0.938424	0.867378	0.132622	15
CASSDGQNTGQLYF	TRBV13-1	TRBJ2-2	854	RENCA	NR	0	0.737085	0.262915	0.346225	0.653775	0.959751	0.0402494	14
CASRQDSYNSPLYF	TRBV19	TRBJ1-6	22	RENCA	NR	0	0.736902	0.263098	0.919483	0.0805174	0.920429	0.0795707	14
CASGERPGQHSNERLFF	TRBV13-2	TRBJ1-4	21	RENCA	RS	0	0.736656	0.263344	0.135311	0.864689	0.881539	0.118461	17
CASSRRTGGEDTQYF	TRBV5	TRBJ2-5	421	RENCA	NR	0	0.736299	0.263701	0.235888	0.764112	0.896515	0.103485	15
CASGENRNSDYTF	TRBV13-2	TRBJ1-2	2417	RENCA	RS	0	0.736287	0.263713	0.0854892	0.914511	0.793959	0.206041	13
CTCSAPGQTYEQYF	TRBV1	TRBJ2-7	21	AB1	NR	0	0.986843	0.0131567	0.323348	0.676652	0.71569	0.28431	14
CASSQPGSNYAEQFF	TRBV5	TRBJ2-1	117	RENCA	RS	0	0.735859	0.264141	0.850534	0.149466	0.309118	0.690882	15
CASGDSNYAEQFF	TRBV13-2	TRBJ2-1	59	RENCA	RS	0	0.735465	0.264535	0.195049	0.804951	0.393154	0.606846	13
CASGDDIFSNERLFF	TRBV13-2	TRBJ1-4	37	RENCA	RS	0	0.73537	0.26463	0.699826	0.300174	0.667477	0.332523	15
CASSPGTPYEQYF	TRBV14	TRBJ2-7	21	AB1	NR	4	0.986798	0.0132025	0.00193811	0.998062	0.965823	0.0341774	13
CASGDAHNQDTQYF	TRBV13-2	TRBJ2-5	41	RENCA	RS	0	0.735096	0.264904	0.799063	0.200937	0.212728	0.787272	14
CASRDRFDEQYF	TRBV19	TRBJ2-7	26	RENCA	RS	0	0.734235	0.265765	0.151123	0.848877	0.953356	0.0466441	12
CASGEGTGVATGQLYF	TRBV13-2	TRBJ2-2	47	RENCA	RS	0	0.733719	0.266281	0.143453	0.856548	0.652533	0.347467	16
CTCSADRGEQYF	TRBV1	TRBJ2-7	34	AB1	RS	0	0.986741	0.0132586	0.105357	0.894643	0.969464	0.0305357	12
CASSDEGQSSYEQYF	TRBV13-3	TRBJ2-7	60	RENCA	NR	0	0.733622	0.266378	0.991802	0.00819761	0.908884	0.0911161	15
CASGDAQGGRDTQYF	TRBV13-2	TRBJ2-5	234	RENCA	RS	0	0.733572	0.266428	0.868365	0.131635	0.513641	0.486359	15
CASRAGTGGTYEQYF	TRBV14	TRBJ2-7	244	AB1	RS	2	0.986739	0.0132606	0.0839219	0.916078	0.97394	0.0260598	15
CTCSVPRSSYEQYF	TRBV1	TRBJ2-7	751	AB1	NR	6	0.986729	0.0132706	0.207323	0.792677	0.738657	0.261343	14
CASSDWGKDTQYF	TRBV13-1	TRBJ2-5	34	RENCA	RS	0	0.733278	0.266722	0.979418	0.0205825	0.864083	0.135917	13
CASGETGGSSGNTLYF	TRBV13-2	TRBJ1-3	31	RENCA	RS	0	0.732814	0.267186	0.402056	0.597944	0.635487	0.364513	16
CASTPGTGGAGAEQFF	TRBV19	TRBJ2-1	25	RENCA	NR	0	0.732666	0.267334	0.0662966	0.933703	0.883414	0.116586	16
CASIQGSYEQYF	TRBV13-3	TRBJ2-7	397	RENCA	RS	0	0.732078	0.267922	0.0203202	0.97968	0.961966	0.0380345	12
CASSWDWGDYEQYF	TRBV14	TRBJ2-7	34	AB1	NR	4	0.986719	0.0132814	0.0307201	0.96928	0.739119	0.260881	14
CASSGPGHANTEVFF	TRBV13-3	TRBJ1-1	153	RENCA	NR	0	0.731728	0.268272	0.191306	0.808693	0.539507	0.460493	15
CASSPWRNTEVFF	TRBV4	TRBJ1-1	22	RENCA	NR	0	0.731363	0.268637	0.480782	0.519218	0.975858	0.0241422	13
CASSFYGTGDTEVFF	TRBV14	TRBJ1-1	261	AB1	RS	2	0.986695	0.0133049	0.61718	0.38282	0.672373	0.327627	15
CTCSAARDWGYEQYF	TRBV1	TRBJ2-7	45	AB1	RS	2	0.986677	0.0133227	0.974062	0.0259383	0.932889	0.0671111	15
CASSDKLNTGQLYF	TRBV13-1	TRBJ2-2	330	RENCA	RS	0	0.73126	0.26874	0.492287	0.507713	0.892313	0.107687	14
CTCSARQNTEVFF	TRBV1	TRBJ1-1	35	AB1	NR	0	0.98667	0.0133299	0.649158	0.350842	0.987667	0.0123325	13
CTCSARQNTEVFF	TRBV1	TRBJ1-1	94	AB1	RS	0	0.98667	0.0133299	0.649158	0.350842	0.987667	0.0123325	13
CASSQDTGHGNERLFF	TRBV5	TRBJ1-4	23	RENCA	NR	0	0.730199	0.269801	0.697962	0.302038	0.960667	0.0393328	16
CTCSARQNTEVFF	TRBV1	TRBJ1-1	40	AB1	RS	6	0.98667	0.0133299	0.649158	0.350842	0.987667	0.0123325	13
CTCSTLRVNTEVFF	TRBV1	TRBJ1-1	48	AB1	RS	6	0.986644	0.0133555	0.32683	0.673169	0.938859	0.0611405	14
CASGGGAGTGQLYF	TRBV13-2	TRBJ2-2	38	RENCA	NR	0	0.729691	0.270309	0.134155	0.865845	0.786723	0.213277	14
CASSDRSTEVFF	TRBV13-3	TRBJ1-1	206	RENCA	RS	0	0.729683	0.270317	0.699925	0.300075	0.984918	0.0150819	12
CTCSGGTNTEVFF	TRBV1	TRBJ1-1	104	AB1	NR	0	0.986616	0.0133844	0.418264	0.581736	0.98174	0.0182597	13
CTCSGGTNTEVFF	TRBV1	TRBJ1-1	244	AB1	RS	0	0.986616	0.0133844	0.418264	0.581736	0.98174	0.0182597	13
CASSDDPRDTEVFF	TRBV13-3	TRBJ1-1	21	RENCA	NR	0	0.729236	0.270764	0.889479	0.110521	0.967786	0.0322143	14
CTCSADWGGVHEQYF	TRBV1	TRBJ2-7	49	AB1	NR	0	0.986604	0.0133956	0.727914	0.272086	0.973756	0.0262438	15
CASRGTGGSSYEQYF	TRBV29	TRBJ2-7	23	RENCA	NR	0	0.728783	0.271217	0.02309	0.97691	0.884508	0.115492	15
CTCSAGTGSAETLYF	TRBV1	TRBJ2-3	39	RENCA	RS	0	0.728623	0.271377	0.203896	0.796104	0.976448	0.0235521	15
CTCSEQGDTGQLYF	TRBV1	TRBJ2-2	26	RENCA	RS	0	0.728438	0.271562	0.898728	0.101272	0.53969	0.46031	14
CASSLGLGEYEQYF	TRBV2	TRBJ2-7	23	AB1	RS	4	0.986584	0.0134166	0.0013728	0.998627	0.875998	0.124002	14
CTCSAAGGNTEVFF	TRBV1	TRBJ1-1	21	AB1	RS	6	0.986576	0.0134241	0.274924	0.725076	0.861706	0.138294	14
CASSREGRTEVFF	TRBV17	TRBJ1-1	30	RENCA	NR	0	0.728046	0.271954	0.753846	0.246154	0.443021	0.556979	13
CASSIATGGTTEVFF	TRBV19	TRBJ1-1	27	AB1	RS	2	0.986567	0.0134329	0.00258135	0.997419	0.934755	0.0652447	15
CTCSQTGEANTEVFF	TRBV1	TRBJ1-1	25	AB1	RS	0	0.98655	0.0134504	0.560314	0.439686	0.85899	0.141009	15
CTCSAGISNERLFF	TRBV1	TRBJ1-4	200	RENCA	RS	0	0.727892	0.272108	0.669505	0.330495	0.953608	0.0463924	14
CASSQDTGQGDTQYF	TRBV5	TRBJ2-5	294	RENCA	NR	0	0.727083	0.272917	0.976763	0.0232368	0.941107	0.0588927	15
CASSQLGGTNTGQLYF	TRBV5	TRBJ2-2	37	RENCA	NR	0	0.726982	0.273018	0.906885	0.0931148	0.891296	0.108704	16
CASGDAGHSGNTLYF	TRBV13-2	TRBJ1-3	57	RENCA	NR	0	0.726229	0.273771	0.965474	0.034526	0.346387	0.653613	15
CTCSAGGTGDTEVFF	TRBV1	TRBJ1-1	155	AB1	RS	6	0.986484	0.0135162	0.445788	0.554212	0.925026	0.0749739	15
CASSLGLGGREQYF	TRBV14	TRBJ2-7	21	AB1	NR	6	0.986471	0.0135286	0.00148187	0.998518	0.628925	0.371074	14
CASSDTNSDYTF	TRBV13-1	TRBJ1-2	21	RENCA	RS	0	0.726152	0.273848	0.13067	0.86933	0.885229	0.114771	12
CTCSAGQGRSYEQYF	TRBV1	TRBJ2-7	1448	AB1	NR	6	0.986447	0.0135533	0.195636	0.804364	0.987688	0.0123115	15
CTCSRLGVSYEQYF	TRBV1	TRBJ2-7	43	AB1	NR	6	0.986446	0.0135545	0.166732	0.833268	0.792096	0.207903	14
CTCSAAGTGDTEVFF	TRBV1	TRBJ1-1	173	AB1	NR	0	0.986352	0.013648	0.787828	0.212172	0.78975	0.21025	15
CASRGGFINQDTQYF	TRBV14	TRBJ2-5	52	RENCA	NR	0	0.725778	0.274222	0.994891	0.00510865	0.799041	0.200959	15
CTCSAAGTGDTEVFF	TRBV1	TRBJ1-1	31	AB1	NR	2	0.986352	0.013648	0.787828	0.212172	0.78975	0.21025	15
CASSPRQGRDTQYF	TRBV29	TRBJ2-5	29	RENCA	NR	0	0.725754	0.274246	0.00440383	0.995596	0.295398	0.704602	14
CASSIGTGGTNYAEQFF	TRBV19	TRBJ2-1	34	RENCA	NR	0	0.724766	0.275234	0.0100854	0.989915	0.803317	0.196683	17
CASSGTGGTNSGNTLYF	TRBV13-1	TRBJ1-3	44	RENCA	NR	0	0.724762	0.275238	0.207782	0.792218	0.777844	0.222156	17
CASGDDLGSSAETLYF	TRBV13-2	TRBJ2-3	90	RENCA	RS	0	0.724761	0.275239	0.464362	0.535638	0.577045	0.422955	16
CASSPGLGPYEQYF	TRBV4	TRBJ2-7	118	RENCA	NR	0	0.724616	0.275384	0.00164479	0.998355	0.886119	0.113881	14
CASSLRQGVNERLFF	TRBV29	TRBJ1-4	23	RENCA	NR	0	0.724599	0.275401	0.0661379	0.933862	0.852726	0.147274	15
CASSQVGGTGGNTLYF	TRBV5	TRBJ1-3	26	RENCA	RS	0	0.724257	0.275743	0.98538	0.0146204	0.916012	0.0839876	16
CTCSAAGTGDTEVFF	TRBV1	TRBJ1-1	77	AB1	RS	0	0.986352	0.013648	0.787828	0.212172	0.78975	0.21025	15
CASSRTGVPPSGNTLYF	TRBV19	TRBJ1-3	99	RENCA	RS	0	0.724158	0.275842	0.505921	0.494079	0.628044	0.371956	17
CASGDEHQDTQYF	TRBV13-2	TRBJ2-5	75	RENCA	RS	0	0.723924	0.276076	0.967363	0.0326368	0.689014	0.310986	13
CTCSAAGTGDTEVFF	TRBV1	TRBJ1-1	86	AB1	RS	0	0.986352	0.013648	0.787828	0.212172	0.78975	0.21025	15
CASSKDRGPGNTLYF	TRBV5	TRBJ1-3	27	RENCA	NR	0	0.723753	0.276247	0.996358	0.00364233	0.952017	0.0479831	15
CTCSAAGTGDTEVFF	TRBV1	TRBJ1-1	203	AB1	NR	4	0.986352	0.013648	0.787828	0.212172	0.78975	0.21025	15
CTCSAAGTGDTEVFF	TRBV1	TRBJ1-1	86	AB1	NR	6	0.986352	0.013648	0.787828	0.212172	0.78975	0.21025	15
CASGDNYEQYF	TRBV13-2	TRBJ2-7	36	RENCA	RS	0	0.723154	0.276846	0.692922	0.307078	0.822897	0.177103	11
CASRPGTGNEQYF	TRBV17	TRBJ2-7	94	RENCA	RS	0	0.722765	0.277235	0.00161466	0.998385	0.945273	0.0547269	13
CASGEGYYAEQFF	TRBV13-2	TRBJ2-1	23	RENCA	NR	0	0.722514	0.277486	0.0226612	0.977339	0.519974	0.480026	13
CASSFQGLTEVFF	TRBV29	TRBJ1-1	67	RENCA	RS	0	0.722199	0.277801	0.360939	0.639061	0.556053	0.443947	13
CASSQTGGSQNTLYF	TRBV13-1	TRBJ2-4	78	RENCA	RS	0	0.721683	0.278317	0.533633	0.466367	0.889484	0.110516	15
CTCSAAGTGDTEVFF	TRBV1	TRBJ1-1	27	AB1	RS	4	0.986352	0.013648	0.787828	0.212172	0.78975	0.21025	15
CTCSAAGTGDTEVFF	TRBV1	TRBJ1-1	81	AB1	RS	2	0.986352	0.013648	0.787828	0.212172	0.78975	0.21025	15
CTCSADWGGEQYF	TRBV1	TRBJ2-7	26	AB1	RS	0	0.986328	0.0136718	0.26615	0.73385	0.978505	0.021495	13
CTCSADWGGEQYF	TRBV1	TRBJ2-7	59	AB1	RS	4	0.986328	0.0136718	0.26615	0.73385	0.978505	0.021495	13
CTCSADPGSSYEQYF	TRBV1	TRBJ2-7	524	AB1	NR	2	0.986328	0.0136719	0.640601	0.359399	0.985507	0.0144928	15
CASSDEGTYTEVFF	TRBV13-1	TRBJ1-1	25	RENCA	RS	0	0.721593	0.278407	0.848892	0.151108	0.864811	0.135189	14
CASSPQGSQNTLYF	TRBV19	TRBJ2-4	60	RENCA	NR	0	0.721493	0.278507	0.956637	0.0433632	0.393926	0.606074	14
CTCSEGQGADTEVFF	TRBV1	TRBJ1-1	185	AB1	RS	4	0.986323	0.0136767	0.0912211	0.908779	0.959958	0.0400418	15
CASSRTGGAETLYF	TRBV13-1	TRBJ2-3	218	RENCA	NR	0	0.721399	0.278601	0.00316793	0.996832	0.495812	0.504188	14
CASSQDRNTLYF	TRBV24	TRBJ2-4	21	RENCA	RS	0	0.720909	0.279091	0.998266	0.00173363	0.808157	0.191843	12
CTCSGRDRGEQYF	TRBV1	TRBJ2-7	34	RENCA	RS	0	0.720728	0.279272	0.633767	0.366233	0.974191	0.0258093	13
CTCSADPGVEQYF	TRBV1	TRBJ2-7	161	AB1	NR	4	0.986281	0.0137185	0.264992	0.735008	0.98441	0.0155898	13
CASSQVRGLSNERLFF	TRBV5	TRBJ1-4	38	RENCA	RS	0	0.719744	0.280256	0.483525	0.516475	0.95428	0.0457196	16
CASSSIYEQYF	TRBV29	TRBJ2-7	30	RENCA	NR	0	0.719284	0.280716	0.873958	0.126042	0.922385	0.0776151	11
CASSPRLGINQDTQYF	TRBV5	TRBJ2-5	24	RENCA	NR	0	0.719164	0.280836	0.281145	0.718855	0.92718	0.0728198	16
CASREGTTNTEVFF	TRBV13-1	TRBJ1-1	121	RENCA	NR	0	0.717803	0.282197	0.143081	0.856919	0.96172	0.0382796	14
CASSLSEQYF	TRBV29	TRBJ2-7	30	RENCA	RS	0	0.717729	0.282271	0.899097	0.100903	0.630606	0.369394	10
CASSLGTNQDTQYF	TRBV5	TRBJ2-5	29	RENCA	RS	0	0.71719	0.28281	0.169998	0.830002	0.443823	0.556177	14
CASGDDGERLFF	TRBV13-2	TRBJ1-4	210	RENCA	RS	0	0.716959	0.283041	0.951484	0.048516	0.408398	0.591602	12
CTCSADRIGGAEQYF	TRBV1	TRBJ2-7	258	AB1	RS	6	0.986277	0.0137226	0.975626	0.0243743	0.961857	0.038143	15
CASSPGSYEQYF	TRBV14	TRBJ2-7	28	AB1	NR	4	0.986227	0.0137728	0.00299824	0.997002	0.961905	0.0380951	12
CTCSTRLGGYEQYF	TRBV1	TRBJ2-7	42	AB1	RS	2	0.986213	0.0137869	0.00253746	0.997463	0.843437	0.156563	14
CASSLRQVSNERLFF	TRBV29	TRBJ1-4	32	RENCA	NR	0	0.716372	0.283628	0.121406	0.878594	0.891247	0.108753	15
CASGELPGQGYAEQFF	TRBV13-2	TRBJ2-1	40	RENCA	NR	0	0.715282	0.284718	0.337684	0.662316	0.732538	0.267462	16
CTCSAETGAYEQYF	TRBV1	TRBJ2-7	46	AB1	RS	0	0.986203	0.0137973	0.00918016	0.99082	0.895224	0.104776	14
CASSLGGSAETLYF	TRBV13-1	TRBJ2-3	21	RENCA	NR	0	0.714629	0.285371	0.130572	0.869428	0.386531	0.613469	14
CTCSALGRADTEVFF	TRBV1	TRBJ1-1	51	AB1	NR	4	0.986172	0.0138279	0.390448	0.609552	0.91902	0.0809799	15
CASGEDRGLDTQYF	TRBV13-2	TRBJ2-5	166	RENCA	RS	0	0.714234	0.285766	0.246968	0.753032	0.172618	0.827382	14
CASSLMGISNERLFF	TRBV29	TRBJ1-4	177	RENCA	NR	0	0.714158	0.285842	0.611782	0.388218	0.49717	0.50283	15
CTCPRDWGDEQYF	TRBV1	TRBJ2-7	55	AB1	NR	0	0.986155	0.0138451	0.242979	0.757021	0.966959	0.0330405	13
CASSHRDRGYAEQFF	TRBV19	TRBJ2-1	21	RENCA	NR	0	0.714011	0.285989	0.0197224	0.980278	0.889232	0.110768	15
CASSDGGLGENTLYF	TRBV13-1	TRBJ2-4	45	RENCA	RS	0	0.713842	0.286158	0.964745	0.0352545	0.792395	0.207605	15
CASGEGRAQNTLYF	TRBV13-2	TRBJ2-4	219	RENCA	NR	0	0.712573	0.287427	0.307825	0.692175	0.570446	0.429554	14
CASRTLRNQDTQYF	TRBV29	TRBJ2-5	42	RENCA	RS	0	0.712196	0.287804	0.312969	0.687031	0.254509	0.745491	14
CASGAGTSGNTLYF	TRBV13-2	TRBJ1-3	67	RENCA	RS	0	0.712034	0.287966	0.129662	0.870338	0.694642	0.305358	14
CASSQNWGSNTGQLYF	TRBV5	TRBJ2-2	99	RENCA	RS	0	0.710921	0.289079	0.600577	0.399423	0.945579	0.0544209	16
CASGDALLEDSDYTF	TRBV13-2	TRBJ1-2	273	RENCA	RS	0	0.710794	0.289206	0.021248	0.978752	0.360859	0.639141	15
CTCSAVRAREQYF	TRBV1	TRBJ2-7	32	AB1	NR	6	0.986116	0.0138839	0.351543	0.648457	0.981728	0.0182724	13
CTCSAGWGGSYEQYF	TRBV1	TRBJ2-7	24	AB1	RS	0	0.986054	0.0139462	0.240682	0.759318	0.984313	0.015687	15
CTCSAGWGGSYEQYF	TRBV1	TRBJ2-7	42	AB1	NR	6	0.986054	0.0139462	0.240682	0.759318	0.984313	0.015687	15
CASSSGTGASAETLYF	TRBV29	TRBJ2-3	28	RENCA	NR	0	0.710571	0.289429	0.0125347	0.987465	0.798716	0.201285	16
CASSQDGEQYF	TRBV5	TRBJ2-7	22	RENCA	RS	0	0.709753	0.290247	0.995122	0.00487835	0.940485	0.0595154	11
CTCSADPGYNNQAPLF	TRBV1	TRBJ1-5	60	RENCA	NR	0	0.709488	0.290512	0.293764	0.706237	0.744618	0.255382	16
CASSFAGDSYEQYF	TRBV14	TRBJ2-7	151	AB1	NR	2	0.986045	0.0139552	0.200097	0.799903	0.272981	0.727019	14
CTCSADGTGGGTLYF	TRBV1	TRBJ2-4	21	RENCA	RS	0	0.709464	0.290536	0.999023	0.000977	0.803656	0.196344	15
CASGDAGTSNERLFF	TRBV13-2	TRBJ1-4	32	RENCA	RS	0	0.709081	0.290919	0.554608	0.445392	0.399174	0.600826	15
CASRIPGHPNTEVFF	TRBV13-3	TRBJ1-1	301	RENCA	NR	0	0.707277	0.292723	0.208595	0.791405	0.73918	0.260819	15
CASSQDEGDDSDYTF	TRBV5	TRBJ1-2	74	RENCA	NR	0	0.707165	0.292835	0.57591	0.42409	0.947876	0.0521239	15
CTCSADLVSAETLYF	TRBV1	TRBJ2-3	25	RENCA	NR	0	0.70705	0.29295	0.961834	0.0381664	0.962905	0.0370945	15
CASSPPNYAEQFF	TRBV5	TRBJ2-1	49	RENCA	NR	0	0.706971	0.293029	0.00516845	0.994832	0.796901	0.203099	13
CASGDRGGSQNTLYF	TRBV13-2	TRBJ2-4	24	RENCA	RS	0	0.706889	0.293111	0.577494	0.422506	0.713796	0.286204	15
CASSQDRGGNQDTQYF	TRBV5	TRBJ2-5	28	RENCA	RS	0	0.706805	0.293195	0.912958	0.0870421	0.821428	0.178572	16
CTCSADRGGAREQYF	TRBV1	TRBJ2-7	51	AB1	NR	4	0.986042	0.013958	0.721395	0.278605	0.96406	0.0359399	15
CASRFTGGREQYF	TRBV14	TRBJ2-7	497	AB1	NR	6	0.986042	0.0139579	0.00195278	0.998047	0.87138	0.12862	13
CASGKTGGSQNTLYF	TRBV13-2	TRBJ2-4	46	RENCA	NR	0	0.706737	0.293263	0.25476	0.74524	0.569276	0.430724	15
CTCSADKGQIYEQYF	TRBV1	TRBJ2-7	73	AB1	RS	6	0.986038	0.013962	0.845048	0.154952	0.984309	0.0156913	15
CASLRTNTEVFF	TRBV29	TRBJ1-1	1408	RENCA	RS	0	0.706502	0.293498	0.0497034	0.950297	0.841127	0.158873	12
CASGAGFSGNTLYF	TRBV13-2	TRBJ1-3	23	RENCA	NR	0	0.705861	0.294139	0.37829	0.62171	0.62535	0.374651	14
CASSLGGFEQYF	TRBV14	TRBJ2-7	202	AB1	RS	2	0.985979	0.0140205	0.0486329	0.951367	0.593406	0.406594	12
CTCSGQGAQDTQYF	TRBV1	TRBJ2-5	39	RENCA	RS	0	0.705563	0.294437	0.942279	0.0577208	0.159614	0.840386	14
CTCSADWGDEQYF	TRBV1	TRBJ2-7	43	AB1	RS	6	0.985927	0.0140728	0.193907	0.806093	0.985151	0.0148491	13
CASGDAGGRQNTLYF	TRBV13-2	TRBJ2-4	41	RENCA	NR	0	0.705394	0.294606	0.817045	0.182955	0.307457	0.692543	15
CASGDAWTGGDTQYF	TRBV13-2	TRBJ2-5	87	RENCA	RS	0	0.704475	0.295525	0.991179	0.00882074	0.357105	0.642895	15
CAWSLAGGRGEQYF	TRBV31	TRBJ2-7	169	RENCA	RS	0	0.704423	0.295577	0.00156237	0.998438	0.0251611	0.974839	14
CASSFNQDTQYF	TRBV3	TRBJ2-5	32	RENCA	RS	0	0.704105	0.295895	0.889404	0.110596	0.387832	0.612168	12
CASSPRTGLNQDTQYF	TRBV5	TRBJ2-5	31	RENCA	RS	0	0.703573	0.296427	0.0584381	0.941562	0.925714	0.0742863	16
CASSDWGSSYEQYF	TRBV13-3	TRBJ2-7	34	RENCA	NR	0	0.703068	0.296932	0.617149	0.382851	0.650488	0.349512	14
CASSLEDWGGEQYF	TRBV15	TRBJ2-7	111	RENCA	NR	0	0.703014	0.296987	0.7092	0.2908	0.696757	0.303244	14
CTCSETGGIAEQFF	TRBV1	TRBJ2-1	32	RENCA	RS	0	0.702949	0.297051	0.00467726	0.995323	0.299501	0.700499	14
CASSMGGANERLFF	TRBV19	TRBJ1-4	38	RENCA	NR	0	0.702518	0.297482	0.385372	0.614628	0.873811	0.126189	14
CTCSGTGGKVFF	TRBV1	TRBJ1-1	22	AB1	NR	6	0.985851	0.0141486	0.0967609	0.903239	0.89105	0.10895	12
CASSRQGNSDYTF	TRBV13-1	TRBJ1-2	22	RENCA	RS	0	0.702385	0.297615	0.38381	0.61619	0.76591	0.23409	13
CASSIGANTEVFF	TRBV19	TRBJ1-1	22	AB1	NR	0	0.985846	0.0141539	0.267839	0.732161	0.987774	0.0122261	13
CASSFGGDEQYF	TRBV13-3	TRBJ2-7	50	RENCA	NR	0	0.702262	0.297738	0.0516617	0.948338	0.760656	0.239344	12
CTCSAGGDQAPLF	TRBV1	TRBJ1-5	46	RENCA	RS	0	0.702086	0.297914	0.719769	0.280231	0.696411	0.303589	13
CASTPGQGAERLFF	TRBV29	TRBJ1-4	27	RENCA	NR	0	0.702038	0.297962	0.00224457	0.997755	0.935259	0.0647412	14
CASSITGTSISAETLYF	TRBV19	TRBJ2-3	30	RENCA	NR	0	0.701909	0.298091	0.397077	0.602923	0.876263	0.123737	17
CASGGGTSNTEVFF	TRBV13-2	TRBJ1-1	100	RENCA	RS	0	0.701469	0.298531	0.295051	0.704949	0.725267	0.274733	14
CASGPGTAGNTLYF	TRBV13-2	TRBJ1-3	32	RENCA	RS	0	0.701086	0.298914	0.0576168	0.942383	0.68001	0.31999	14
CASSLGGNQDTQYF	TRBV5	TRBJ2-5	23	RENCA	NR	0	0.700837	0.299163	0.679495	0.320505	0.297188	0.702812	14
CASSLGDTQYF	TRBV29	TRBJ2-5	25	RENCA	NR	0	0.700183	0.299817	0.626758	0.373242	0.843086	0.156914	11
CASSLGDTQYF	TRBV29	TRBJ2-5	36	RENCA	RS	0	0.700183	0.299817	0.626758	0.373242	0.843086	0.156914	11
CASSLGDTQYF	TRBV29	TRBJ2-5	33	RENCA	NR	0	0.700183	0.299817	0.626758	0.373242	0.843086	0.156914	11
CTCSAEAGGVYEQYF	TRBV1	TRBJ2-7	41	AB1	NR	6	0.985845	0.014155	0.77555	0.22445	0.984753	0.0152472	15
CTCSAERTGTEVFF	TRBV1	TRBJ1-1	45	AB1	RS	0	0.985825	0.0141747	0.849891	0.150109	0.95757	0.0424301	14
CASSLGDTQYF	TRBV29	TRBJ2-5	147	RENCA	RS	0	0.700183	0.299817	0.626758	0.373242	0.843086	0.156914	11
CASSLGDTQYF	TRBV29	TRBJ2-5	43	RENCA	RS	0	0.700183	0.299817	0.626758	0.373242	0.843086	0.156914	11
CTCSGDRGDEQYF	TRBV1	TRBJ2-7	33	AB1	NR	6	0.985803	0.0141974	0.301111	0.698889	0.969306	0.0306944	13
CASSIAANTEVFF	TRBV19	TRBJ1-1	21	AB1	NR	4	0.98577	0.0142302	0.732855	0.267145	0.980355	0.0196454	13
CASSLGDTQYF	TRBV29	TRBJ2-5	87	RENCA	RS	0	0.700183	0.299817	0.626758	0.373242	0.843086	0.156914	11
CASSLGLGMGAETLYF	TRBV5	TRBJ2-3	137	RENCA	NR	0	0.699944	0.300056	0.130775	0.869225	0.827742	0.172258	16
CTCSALRTNTEVFF	TRBV1	TRBJ1-1	340	AB1	RS	2	0.985762	0.0142378	0.812403	0.187597	0.967095	0.0329053	14
CTCSAGSDYTF	TRBV1	TRBJ1-2	82	RENCA	RS	0	0.699724	0.300277	0.571207	0.428792	0.967252	0.0327481	11
CASSLRTGGNSDYTF	TRBV14	TRBJ1-2	203	AB1	RS	0	0.985756	0.0142436	0.00118766	0.998812	0.853464	0.146536	15
CASSQGDWGQDTQYF	TRBV2	TRBJ2-5	26	RENCA	RS	0	0.699719	0.300281	0.998058	0.00194248	0.951314	0.048686	15
CASGDALGAETLYF	TRBV13-2	TRBJ2-3	76	RENCA	NR	0	0.699566	0.300434	0.0775183	0.922482	0.466866	0.533134	14
CASRLGNQDTQYF	TRBV13-1	TRBJ2-5	27	RENCA	NR	0	0.698597	0.301403	0.866009	0.133991	0.865748	0.134252	13
CASSHWGENYAEQFF	TRBV13-3	TRBJ2-1	60	RENCA	NR	0	0.698417	0.301583	0.915442	0.0845579	0.611562	0.388438	15
CASSQGTANTEVFF	TRBV5	TRBJ1-1	48	RENCA	NR	0	0.698273	0.301727	0.429006	0.570994	0.956036	0.0439641	14
CTCSAARLGFSYEQYF	TRBV1	TRBJ2-7	23	AB1	RS	6	0.985744	0.0142562	0.821238	0.178762	0.868063	0.131937	16
CASSRNRGINYAEQFF	TRBV5	TRBJ2-1	41	RENCA	RS	0	0.69779	0.30221	0.217168	0.782832	0.704746	0.295254	16
CTCSGTNSGNTLYF	TRBV1	TRBJ1-3	115	RENCA	NR	0	0.6971	0.3029	0.779357	0.220643	0.586099	0.4139	14
CTCSAKTGGGYEQYF	TRBV1	TRBJ2-7	25	AB1	NR	2	0.985729	0.0142711	0.228698	0.771302	0.972684	0.0273158	15
CASSLDLGGAEQFF	TRBV3	TRBJ2-1	23	RENCA	RS	0	0.696893	0.303107	0.00651602	0.993484	0.0896712	0.910329	14
CASSETGYEQYF	TRBV13-3	TRBJ2-7	38	RENCA	NR	0	0.696278	0.303722	0.0108698	0.98913	0.910012	0.0899879	12
CASSQDGDAKVFF	TRBV5	TRBJ1-1	51	RENCA	RS	0	0.696112	0.303888	0.994402	0.00559749	0.810718	0.189282	13
CASSPGTVNYAEQFF	TRBV17	TRBJ2-1	33	RENCA	NR	0	0.694735	0.305265	0.00164502	0.998355	0.638935	0.361065	15
CASGDGGGGNYAEQFF	TRBV13-2	TRBJ2-1	52	RENCA	NR	0	0.694382	0.305618	0.116843	0.883157	0.428612	0.571388	16
CASSQEADWGYEQYF	TRBV5	TRBJ2-7	24	RENCA	RS	0	0.693289	0.306711	0.996816	0.00318399	0.973001	0.0269993	15
CASSARTVSQNTLYF	TRBV29	TRBJ2-4	135	RENCA	RS	0	0.693222	0.306778	0.404867	0.595133	0.922962	0.0770376	15
CASSDGLGATDTQYF	TRBV13-3	TRBJ2-5	29	RENCA	RS	0	0.693165	0.306835	0.899663	0.100338	0.964847	0.0351525	15
CASGSVNQDTQYF	TRBV13-2	TRBJ2-5	21	RENCA	RS	0	0.692574	0.307426	0.774527	0.225473	0.610417	0.389583	13
CASSDQINSGNTLYF	TRBV13-1	TRBJ1-3	24	RENCA	NR	0	0.692511	0.307489	0.998175	0.00182502	0.976127	0.0238728	15
CASGGRQGSNERLFF	TRBV13-2	TRBJ1-4	33	RENCA	RS	0	0.691629	0.308371	0.0732151	0.926785	0.878301	0.121699	15
CASSQEGGAPEQYF	TRBV5	TRBJ2-7	271	RENCA	NR	0	0.691115	0.308885	0.387344	0.612656	0.625446	0.374554	14
CTCSAGNNQAPLF	TRBV1	TRBJ1-5	55	RENCA	NR	0	0.69092	0.30908	0.552305	0.447695	0.907294	0.0927056	13
CASSGGTGGSERLFF	TRBV13-1	TRBJ1-4	23	RENCA	NR	0	0.690628	0.309372	0.00696486	0.993035	0.933546	0.0664536	15
CSSSSGTGGSSYEQYF	TRBV30	TRBJ2-7	34	RENCA	NR	0	0.690285	0.309715	0.0126863	0.987314	0.961669	0.0383306	16
CASGEPENSDYTF	TRBV13-2	TRBJ1-2	30	RENCA	NR	0	0.690134	0.309866	0.096496	0.903504	0.774231	0.225769	13
CASPGQANTEVFF	TRBV29	TRBJ1-1	22	RENCA	NR	0	0.689528	0.310472	0.730476	0.269524	0.953436	0.0465638	13
CASSDRGHTEVFF	TRBV17	TRBJ1-1	24	RENCA	NR	0	0.689284	0.310716	0.35179	0.64821	0.821487	0.178513	13
CASSRQGDTEVFF	TRBV5	TRBJ1-1	52	RENCA	RS	0	0.68879	0.31121	0.959651	0.0403492	0.570615	0.429385	13
CTCSAELGGRLEQYF	TRBV1	TRBJ2-7	22	AB1	NR	6	0.985682	0.0143179	0.863954	0.136046	0.982058	0.0179416	15
CASSQDSGQGNSPLYF	TRBV5	TRBJ1-6	60	RENCA	NR	0	0.688768	0.311232	0.978802	0.021198	0.960447	0.0395526	16
CTCSADRFYEQYF	TRBV1	TRBJ2-7	48	AB1	NR	6	0.985657	0.0143432	0.707228	0.292772	0.966446	0.0335544	13
CTCSADRFYEQYF	TRBV1	TRBJ2-7	34	AB1	RS	4	0.985657	0.0143432	0.707228	0.292772	0.966446	0.0335544	13
CTCSAGNTEVFF	TRBV1	TRBJ1-1	89	AB1	RS	0	0.985645	0.0143545	0.316084	0.683916	0.985942	0.0140583	12
CTCSADRRSSYEQYF	TRBV1	TRBJ2-7	137	AB1	RS	2	0.985568	0.0144324	0.822238	0.177762	0.974143	0.0258568	15
CTCSALRANTEVFF	TRBV1	TRBJ1-1	28	AB1	NR	4	0.985562	0.0144376	0.828718	0.171282	0.952619	0.0473808	14
CTCSALRANTEVFF	TRBV1	TRBJ1-1	58	AB1	RS	0	0.985562	0.0144376	0.828718	0.171282	0.952619	0.0473808	14
CASSHSGTGGAEQFF	TRBV5	TRBJ2-1	42	RENCA	NR	0	0.688744	0.311256	0.933186	0.0668144	0.515239	0.484761	15
CTCSALRANTEVFF	TRBV1	TRBJ1-1	22	AB1	RS	2	0.985562	0.0144376	0.828718	0.171282	0.952619	0.0473808	14
CASSDVGSDTEVFF	TRBV13-3	TRBJ1-1	41	RENCA	RS	0	0.688413	0.311587	0.864363	0.135637	0.886295	0.113705	14
CTCSALRANTEVFF	TRBV1	TRBJ1-1	120	AB1	RS	2	0.985562	0.0144376	0.828718	0.171282	0.952619	0.0473808	14
CTCSALRANTEVFF	TRBV1	TRBJ1-1	471	AB1	RS	4	0.985562	0.0144376	0.828718	0.171282	0.952619	0.0473808	14
CTCSALRANTEVFF	TRBV1	TRBJ1-1	712	AB1	RS	2	0.985562	0.0144376	0.828718	0.171282	0.952619	0.0473808	14
CTCSALRANTEVFF	TRBV1	TRBJ1-1	30	AB1	RS	6	0.985562	0.0144376	0.828718	0.171282	0.952619	0.0473808	14
CASSQGGLGGRYEQYF	TRBV5	TRBJ2-7	47	RENCA	NR	0	0.688392	0.311608	0.908117	0.0918834	0.865953	0.134047	16
CTCSALRANTEVFF	TRBV1	TRBJ1-1	73	AB1	RS	6	0.985562	0.0144376	0.828718	0.171282	0.952619	0.0473808	14
CTCSALRANTEVFF	TRBV1	TRBJ1-1	51	AB1	RS	6	0.985562	0.0144376	0.828718	0.171282	0.952619	0.0473808	14
CASSDLGDQDTQYF	TRBV13-1	TRBJ2-5	30	RENCA	NR	0	0.688228	0.311772	0.973462	0.0265379	0.295133	0.704867	14
CASSAGTGTNERLFF	TRBV13-3	TRBJ1-4	26	RENCA	RS	0	0.688161	0.311839	0.0948087	0.905191	0.972611	0.027389	15
CASSRLGGQDTQYF	TRBV5	TRBJ2-5	25	RENCA	RS	0	0.687923	0.312077	0.345508	0.654492	0.332505	0.667495	14
CASSHGTGDERLFF	TRBV5	TRBJ1-4	48	RENCA	NR	0	0.687584	0.312416	0.00169438	0.998306	0.979133	0.0208671	14
CASGDGGSQNTLYF	TRBV13-2	TRBJ2-4	86	RENCA	NR	0	0.687385	0.312615	0.737738	0.262262	0.315975	0.684025	14
CASSSSGTGDGNTLYF	TRBV3	TRBJ1-3	27	RENCA	NR	0	0.685851	0.314149	0.997089	0.00291077	0.508217	0.491783	16
CASGDEGYQDTQYF	TRBV13-2	TRBJ2-5	27	RENCA	RS	0	0.684678	0.315322	0.861329	0.138671	0.135112	0.864888	14
CTCSALRANTEVFF	TRBV1	TRBJ1-1	125	AB1	RS	4	0.985562	0.0144376	0.828718	0.171282	0.952619	0.0473808	14
CTCSALRINTEVFF	TRBV1	TRBJ1-1	46	AB1	RS	0	0.985559	0.014441	0.746244	0.253756	0.956341	0.0436587	14
CASSRLGGESQNTLYF	TRBV13-3	TRBJ2-4	23	RENCA	RS	0	0.682847	0.317153	0.57365	0.42635	0.757258	0.242742	16
CASSLTGSGNTLYF	TRBV29	TRBJ1-3	38	RENCA	RS	0	0.68281	0.31719	0.273465	0.726535	0.166304	0.833696	14
CTCSKTGTYNQAPLF	TRBV1	TRBJ1-5	62	RENCA	NR	0	0.682036	0.317964	0.619052	0.380948	0.48621	0.51379	15
CASGDWVQDTQYF	TRBV13-2	TRBJ2-5	28	RENCA	NR	0	0.682024	0.317976	0.949624	0.0503758	0.510061	0.489938	13
CASSDVGTGRGNTLYF	TRBV13-1	TRBJ1-3	111	RENCA	NR	0	0.681845	0.318155	0.994922	0.00507805	0.916751	0.0832488	16
CASGDAQGADTLYF	TRBV13-2	TRBJ2-4	89	RENCA	RS	0	0.681226	0.318774	0.210589	0.789411	0.444402	0.555598	14
CASGDWTGGSAETLYF	TRBV13-2	TRBJ2-3	26	RENCA	NR	0	0.681159	0.318841	0.132919	0.867081	0.644868	0.355132	16
CASGRGENTLYF	TRBV13-2	TRBJ2-4	27	RENCA	NR	0	0.681024	0.318976	0.803131	0.196869	0.563636	0.436364	12
CTCSGGQNTEVFF	TRBV1	TRBJ1-1	24	AB1	RS	6	0.985542	0.0144582	0.775261	0.224739	0.980686	0.019314	13
CASSLQYEQYF	TRBV29	TRBJ2-7	30	RENCA	RS	0	0.68086	0.31914	0.880519	0.119481	0.696786	0.303214	11
CASSKRDRGYAEQFF	TRBV19	TRBJ2-1	25	RENCA	NR	0	0.678856	0.321144	0.0213805	0.978619	0.880042	0.119958	15
CASSPGGEGTLYF	TRBV14	TRBJ2-4	52	RENCA	RS	0	0.678598	0.321402	0.91567	0.0843296	0.822061	0.177939	13
CASSQLGGLQDTQYF	TRBV5	TRBJ2-5	22	RENCA	NR	0	0.677944	0.322056	0.988891	0.0111088	0.915542	0.0844582	15
CASGASGGGDTQYF	TRBV13-2	TRBJ2-5	37	RENCA	RS	0	0.677587	0.322413	0.102974	0.897026	0.104497	0.895503	14
CASSRDTNSGNTLYF	TRBV5	TRBJ1-3	72	RENCA	NR	0	0.677272	0.322728	0.989071	0.0109286	0.956212	0.043788	15
CASSDPRDKYNSPLYF	TRBV13-3	TRBJ1-6	38	RENCA	RS	0	0.67676	0.32324	0.942094	0.0579061	0.854796	0.145204	16
CTCSADTGGSYEQYF	TRBV1	TRBJ2-7	26	AB1	NR	6	0.985532	0.014468	0.466161	0.533839	0.975721	0.0242794	15
CASSQDPGTKDTQYF	TRBV5	TRBJ2-5	116	RENCA	RS	0	0.676264	0.323736	0.997835	0.0021645	0.926158	0.0738419	15
CASSDGGDQDTQYF	TRBV13-1	TRBJ2-5	47	RENCA	NR	0	0.67576	0.32424	0.860595	0.139405	0.281737	0.718263	14
CASSMGQGANTEVFF	TRBV19	TRBJ1-1	29	AB1	NR	0	0.985514	0.0144857	0.00522179	0.994778	0.974135	0.0258654	15
CASSGTGAANTGQLYF	TRBV13-1	TRBJ2-2	152	RENCA	NR	0	0.67501	0.32499	0.6337	0.3663	0.470397	0.529603	16
CASSQGTGGLYEQFF	TRBV5	TRBJ2-1	62	RENCA	RS	0	0.674298	0.325702	0.005625	0.994375	0.893479	0.106521	15
CTCSAPGTGSYEQYF	TRBV1	TRBJ2-7	40	AB1	RS	2	0.985485	0.0145152	0.898658	0.101342	0.921275	0.0787245	15
CTCSAFGQGVFF	TRBV1	TRBJ1-1	62	AB1	NR	4	0.985448	0.0145515	0.816113	0.183887	0.948994	0.0510059	12
CTCSAVGGGYEQYF	TRBV1	TRBJ2-7	84	AB1	RS	0	0.985384	0.0146163	0.00432969	0.99567	0.830214	0.169786	14
CTCSAIRTYEQYF	TRBV1	TRBJ2-7	137	AB1	RS	6	0.985355	0.0146448	0.664304	0.335696	0.978982	0.0210176	13
CASSIQGAEVFF	TRBV13-3	TRBJ1-1	64	RENCA	RS	0	0.673807	0.326193	0.843065	0.156935	0.877907	0.122093	12
CASSQNTEVFF	TRBV17	TRBJ1-1	304	RENCA	NR	0	0.673303	0.326697	0.644838	0.355162	0.912745	0.0872553	11
CASGVWGGSDTQYF	TRBV13-2	TRBJ2-5	24	RENCA	RS	0	0.673284	0.326716	0.0878756	0.912124	0.189577	0.810423	14
CASSQDGDSSDYTF	TRBV5	TRBJ1-2	29	RENCA	RS	0	0.673008	0.326993	0.983752	0.0162484	0.657488	0.342512	14
CTCSASPGGYEQYF	TRBV1	TRBJ2-7	21	AB1	NR	6	0.985344	0.0146558	0.0384504	0.96155	0.872769	0.127231	14
CTCSAETGSAETLYF	TRBV1	TRBJ2-3	175	RENCA	NR	0	0.672449	0.327551	0.428678	0.571322	0.969215	0.0307851	15
CASGEGADAEQFF	TRBV13-2	TRBJ2-1	32	RENCA	NR	0	0.672441	0.327559	0.0827791	0.917221	0.651153	0.348847	13
CASSGDWGYEQYF	TRBV17	TRBJ2-7	22	RENCA	RS	0	0.672279	0.327721	0.0249321	0.975068	0.805339	0.194661	13
CASSRDNYEQYF	TRBV17	TRBJ2-7	4314	RENCA	RS	0	0.672083	0.327917	0.280937	0.719063	0.588154	0.411846	12
CASSQDLGGQDTQYF	TRBV5	TRBJ2-5	40	RENCA	NR	0	0.671924	0.328076	0.997438	0.00256221	0.884478	0.115522	15
CASSQDPGSGNTLYF	TRBV5	TRBJ1-3	52	RENCA	NR	0	0.671856	0.328144	0.996492	0.00350787	0.977507	0.022493	15
CASSQRTGGVQDTQYF	TRBV5	TRBJ2-5	26	RENCA	NR	0	0.671569	0.328431	0.327313	0.672687	0.924898	0.0751021	16
CASGETANSDYTF	TRBV13-2	TRBJ1-2	21	RENCA	NR	0	0.670865	0.329135	0.0420478	0.957952	0.874229	0.125771	13
CASSIGRTEVFF	TRBV19	TRBJ1-1	151	AB1	RS	0	0.985317	0.0146835	0.0917696	0.90823	0.982647	0.0173528	12
CTCSALRAYEQYF	TRBV1	TRBJ2-7	27	AB1	RS	6	0.985314	0.0146863	0.485882	0.514118	0.980869	0.0191305	13
CASSGSGGAGYAEQFF	TRBV13-1	TRBJ2-1	28	RENCA	NR	0	0.670181	0.329819	0.643876	0.356123	0.553935	0.446065	16
CTCSARDRAETLYF	TRBV1	TRBJ2-3	25	RENCA	RS	0	0.669686	0.330314	0.369031	0.630969	0.929821	0.0701791	14
CASGALGASQNTLYF	TRBV13-2	TRBJ2-4	32	RENCA	RS	0	0.669626	0.330374	0.875722	0.124278	0.614539	0.385461	15
CASSTGVQDTQYF	TRBV29	TRBJ2-5	38	RENCA	RS	0	0.669493	0.330507	0.580607	0.419393	0.6797	0.3203	13
CASGTGASQNTLYF	TRBV13-2	TRBJ2-4	96	RENCA	RS	0	0.669292	0.330708	0.435775	0.564225	0.531269	0.468731	14
CASSGVANTGQLYF	TRBV13-1	TRBJ2-2	30	RENCA	NR	0	0.668485	0.331514	0.681511	0.318489	0.93522	0.0647802	14
CASSDNNQDTQYF	TRBV13-1	TRBJ2-5	22	RENCA	RS	0	0.668203	0.331797	0.949397	0.0506025	0.922879	0.0771215	13
CTCSAGWGVSYEQYF	TRBV1	TRBJ2-7	40	AB1	RS	4	0.985301	0.0146989	0.308403	0.691597	0.984604	0.015396	15
CASSIAWANERLFF	TRBV19	TRBJ1-4	30	RENCA	RS	0	0.667962	0.332038	0.665416	0.334584	0.871536	0.128464	14
CASSLGQTISNERLFF	TRBV5	TRBJ1-4	23	RENCA	NR	0	0.667684	0.332316	0.710766	0.289234	0.917863	0.0821372	16
CASSDRGRDTEVFF	TRBV13-3	TRBJ1-1	50	RENCA	NR	0	0.665901	0.334099	0.559737	0.440263	0.950146	0.0498541	14
CASSPGLVQDTQYF	TRBV5	TRBJ2-5	31	RENCA	NR	0	0.665641	0.334359	0.269234	0.730766	0.514383	0.485617	14
CASGVYEQYF	TRBV13-2	TRBJ2-7	65	RENCA	RS	0	0.664394	0.335606	0.872975	0.127025	0.789493	0.210507	10
CASGDPGDTGQLYF	TRBV13-2	TRBJ2-2	26	RENCA	NR	0	0.664078	0.335922	0.418202	0.581798	0.128674	0.871326	14
CSSKQGEAEVFF	TRBV30	TRBJ1-1	24	RENCA	RS	0	0.663898	0.336102	0.67147	0.328529	0.963289	0.0367111	12
CASSQGQGVSNERLFF	TRBV5	TRBJ1-4	36	RENCA	RS	0	0.663689	0.336311	0.375331	0.624669	0.963058	0.0369417	16
CASSLDWGGSYEQYF	TRBV4	TRBJ2-7	30	RENCA	NR	0	0.663676	0.336324	0.626955	0.373045	0.847563	0.152437	15
CASSRTGGAREQYF	TRBV17	TRBJ2-7	51	RENCA	NR	0	0.663624	0.336377	0.00176487	0.998235	0.203174	0.796826	14
CASSVGQRQNTLYF	TRBV13-1	TRBJ2-4	32	RENCA	RS	0	0.662764	0.337236	0.549607	0.450393	0.880034	0.119966	14
CASGYKNTEVFF	TRBV13-2	TRBJ1-1	99	RENCA	NR	0	0.662763	0.337237	0.621622	0.378378	0.757257	0.242743	12
CASSQDWGSNERLFF	TRBV5	TRBJ1-4	101	RENCA	RS	0	0.662631	0.337369	0.500821	0.499179	0.961027	0.0389725	15
CTCSSSTGGRNEQYF	TRBV1	TRBJ2-7	66	AB1	NR	0	0.985299	0.0147008	0.598646	0.401354	0.973196	0.0268043	15
CASSSGQNYEQYF	TRBV14	TRBJ2-7	65	AB1	RS	0	0.985278	0.0147214	0.0119589	0.988041	0.972889	0.0271111	13
CTCSARGQTEVFF	TRBV1	TRBJ1-1	49	AB1	NR	4	0.985227	0.0147734	0.705855	0.294145	0.968739	0.0312611	13
CTCSAGQGYEQYF	TRBV1	TRBJ2-7	44	AB1	RS	0	0.985221	0.0147795	0.0380495	0.961951	0.988013	0.011987	13
CTCSADQGWEQYF	TRBV1	TRBJ2-7	36	AB1	RS	4	0.98521	0.0147903	0.244527	0.755473	0.985862	0.0141382	13
CASSPSTGVGQDTQYF	TRBV5	TRBJ2-5	40	RENCA	RS	0	0.662618	0.337382	0.474076	0.525924	0.885613	0.114387	16
CASSRGDWGEYEQYF	TRBV17	TRBJ2-7	64	RENCA	NR	0	0.66233	0.33767	0.727121	0.272879	0.89015	0.10985	15
CASSSTGVLWGQFF	TRBV3	TRBJ2-1	30	RENCA	NR	0	0.662285	0.337715	0.0861393	0.913861	0.187362	0.812638	14
CASSDGGDEQYF	TRBV13-3	TRBJ2-7	39	RENCA	NR	0	0.662262	0.337738	0.212905	0.787095	0.884799	0.115201	12
CASGDAVLSNTGQLYF	TRBV13-2	TRBJ2-2	393	RENCA	RS	0	0.662055	0.337945	0.673211	0.326789	0.218573	0.781427	16
CASGDGGRRDTLYF	TRBV13-2	TRBJ2-4	71	RENCA	RS	0	0.661818	0.338182	0.258133	0.741867	0.367119	0.632881	14
CASSQDWGDTQYF	TRBV5	TRBJ2-5	43	RENCA	RS	0	0.661607	0.338393	0.959925	0.0400747	0.949434	0.0505659	13
CTCSVQNERLFF	TRBV1	TRBJ1-4	46	RENCA	NR	0	0.661403	0.338597	0.987287	0.012713	0.926581	0.0734193	12
CASSSGWDYEQYF	TRBV17	TRBJ2-7	54	RENCA	RS	0	0.661287	0.338713	0.0405136	0.959487	0.879035	0.120965	13
CASSGQGALGNTLYF	TRBV19	TRBJ1-3	74	RENCA	NR	0	0.661137	0.338863	0.997997	0.00200288	0.656249	0.343751	15
CASRTGQSSYEQYF	TRBV13-3	TRBJ2-7	22	RENCA	NR	0	0.660682	0.339318	0.0379483	0.962052	0.800818	0.199182	14
CTCSAGFYEQYF	TRBV1	TRBJ2-7	28	AB1	RS	4	0.985204	0.0147957	0.0131792	0.986821	0.979821	0.0201793	12
CASSDWGYEQYF	TRBV14	TRBJ2-7	31	AB1	NR	2	0.985174	0.0148264	0.155271	0.844729	0.903419	0.0965809	12
CASKRQGNERLFF	TRBV13-1	TRBJ1-4	38	RENCA	NR	0	0.659525	0.340475	0.82918	0.17082	0.792338	0.207662	13
CTCSASGNSAETLYF	TRBV1	TRBJ2-3	160	RENCA	RS	0	0.659317	0.340683	0.947687	0.0523127	0.909432	0.090568	15
CASSQRLGIQDTQYF	TRBV5	TRBJ2-5	67	RENCA	NR	0	0.658788	0.341212	0.965181	0.0348192	0.947307	0.0526929	15
CASSEGYTEVFF	TRBV17	TRBJ1-1	162	RENCA	NR	0	0.65869	0.34131	0.212917	0.787083	0.908399	0.0916013	12
CASSRDLGSGNTLYF	TRBV17	TRBJ1-3	103	RENCA	RS	0	0.658571	0.341429	0.990072	0.00992751	0.746169	0.253831	15
CTCSAGTPYEQYF	TRBV1	TRBJ2-7	1266	AB1	RS	2	0.985165	0.0148345	0.0743524	0.925648	0.985171	0.0148284	13
CTCSARQVEVFF	TRBV1	TRBJ1-1	40	AB1	NR	2	0.985154	0.0148457	0.187728	0.812272	0.986811	0.0131891	12
CTCSADGQGRDTEVFF	TRBV1	TRBJ1-1	173	AB1	RS	4	0.98515	0.0148504	0.996714	0.00328637	0.910878	0.089122	16
CASSFRESNERLFF	TRBV14	TRBJ1-4	46	RENCA	RS	0	0.658056	0.341944	0.592114	0.407886	0.832472	0.167528	14
CASSEGAEQYF	TRBV13-3	TRBJ2-7	274	RENCA	NR	0	0.656891	0.343109	0.55548	0.44452	0.983482	0.0165177	11
CTCSADGTGGSEQYF	TRBV1	TRBJ2-7	30	AB1	NR	2	0.985121	0.0148793	0.991022	0.00897827	0.921053	0.0789471	15
CASRPDRANTEVFF	TRBV13-3	TRBJ1-1	50	RENCA	NR	0	0.656693	0.343307	0.96203	0.0379704	0.887694	0.112306	14
CASVDWGVNYAEQFF	TRBV13-3	TRBJ2-1	29	RENCA	RS	0	0.656654	0.343346	0.608385	0.391615	0.591374	0.408626	15
CTCSADAGGAMEQYF	TRBV1	TRBJ2-7	29	AB1	RS	4	0.985056	0.0149443	0.779706	0.220294	0.981234	0.0187658	15
CTCSADWGGETYEQYF	TRBV1	TRBJ2-7	49	AB1	NR	2	0.984925	0.0150746	0.549648	0.450352	0.970502	0.0294981	16
CTCSAGTGGLYEQYF	TRBV1	TRBJ2-7	89	AB1	NR	2	0.984915	0.0150853	0.17131	0.82869	0.984585	0.0154153	15
CASSQGDWGYEQYF	TRBV5	TRBJ2-7	36	RENCA	RS	0	0.65655	0.34345	0.608578	0.391422	0.902273	0.0977273	14
CTCSAGTGGLYEQYF	TRBV1	TRBJ2-7	82	AB1	NR	6	0.984915	0.0150853	0.17131	0.82869	0.984585	0.0154153	15
CASSPGDTEVFF	TRBV14	TRBJ1-1	36	AB1	RS	0	0.984904	0.0150961	0.0899914	0.910009	0.978208	0.0217916	12
CASSQARGQAPLF	TRBV2	TRBJ1-5	21	RENCA	NR	0	0.656505	0.343495	0.343088	0.656912	0.800481	0.199519	13
CASSQGTGTERLFF	TRBV5	TRBJ1-4	36	RENCA	RS	0	0.655543	0.344457	0.0114116	0.988588	0.972018	0.027982	14
CASGDQPGHNTGQLYF	TRBV13-2	TRBJ2-2	24	RENCA	NR	0	0.654613	0.345387	0.434305	0.565695	0.663884	0.336116	16
[truncated: 22,682 more rows]
